# Supplementary material for: 2-Methyl­sulfonyl-4-(trifluoro­meth­yl)benzoic acid
Source: Acta Crystallogr Sect E Struct Rep Online. 2012 May 23;68(Pt 6):o1856. doi: 10.1107/S160053681202243X (PMC3379423; doi:10.1107/S160053681202243X)
Supplement: Supplementary file 1 [file e-68-o1856-sup1.cif]

##############################################################################
#                                                                            #
# This CIF contains the data in a paper accepted for publication in          #
# Acta Crystallographica Section E. It conforms to the requirements of       #
# Notes for Authors for Acta Crystallographica Section E, and has been       #
# peer reviewed under the auspices of the IUCr Commission on Journals.       #
#                                                                            #
# Full details of the Crystallographic Information File format               #
# are given in the paper "The Crystallographic Information File (CIF):       #
# a New Standard Archive File for Crystallography" by S. R. Hall, F. H.      #
# Allen and I. D. Brown [Acta Cryst. (1991), A47, 655-685].                  #
#                                                                            #
# The current version of the core CIF dictionary is obtainable from          #
# ftp://ftp.iucr.org/pub/cif_core.dic.                                       #
#                                                                            #
# Software is freely available for graphical display of the structure(s)     #
# in this CIF. For information consult the CIF software page                 #
# http://www.iucr.org/resources/cif/software.                                #
#                                                                            #
# This file may be used for bona fide research purposes within the           #
# scientific community so long as proper attribution is given to the journal # 
# article from which it was obtained.                                        #
#                                                                            #
##############################################################################
data_I
_audit_creation_method     SHELXL-97
_chemical_name_systematic
;
2-Methylsulfonyl-4-(trifluoromethyl)benzoic acid
;
_chemical_name_common     ?
_chemical_formula_moiety     'C9 H7 F3 O4 S'
_chemical_formula_sum     'C9 H7 F3 O4 S'
_chemical_formula_iupac     'C9 H7 F3 O4 S'
_chemical_formula_weight     268.21
_chemical_melting_point     ?
_symmetry_cell_setting     monoclinic
_symmetry_space_group_name_H-M     'P 21/c'
_symmetry_space_group_name_Hall     '-P 2ybc'
loop_
    _symmetry_equiv_pos_as_xyz
    'x, y, z'
    '-x, y+1/2, -z+1/2'
    '-x, -y, -z'
    'x, -y-1/2, z-1/2'
_cell_length_a     5.0804(10)
_cell_length_b     17.345(4)
_cell_length_c     11.576(2)
_cell_angle_alpha     90.00
_cell_angle_beta     95.41(3)
_cell_angle_gamma     90.00
_cell_volume     1015.6(4)
_cell_formula_units_Z     4
_cell_measurement_reflns_used     8167
_cell_measurement_theta_min     3.03
_cell_measurement_theta_max     27.53
_cell_measurement_temperature     293(2)
_exptl_crystal_description     block
_exptl_crystal_colour     colorless
_exptl_crystal_size_max     0.39
_exptl_crystal_size_mid     0.32
_exptl_crystal_size_min     0.22
_exptl_crystal_density_diffrn     1.754
_exptl_crystal_density_meas     ?
_exptl_crystal_density_method     'not measured'
_exptl_crystal_F_000     544
_exptl_absorpt_coefficient_mu     0.364
_exptl_absorpt_correction_type     multi-scan
_exptl_absorpt_process_details     '(ABSCOR; Higashi, 1995)'
_exptl_absorpt_correction_T_min     0.8710
_exptl_absorpt_correction_T_max     0.9258
_exptl_special_details
;
;
_diffrn_ambient_temperature     293(2)
_diffrn_radiation_type     MoK\a
_diffrn_radiation_wavelength     0.71073
_diffrn_radiation_source     'fine-focus sealed tube'
_diffrn_radiation_monochromator     graphite
_diffrn_measurement_device_type     'Rigaku R-AXIS RAPID'
_diffrn_measurement_method     '\w scan'
_diffrn_detector_area_resol_mean     ?
_diffrn_reflns_number     9132
_diffrn_reflns_av_R_equivalents     0.0287
_diffrn_reflns_av_sigmaI/netI     0.0261
_diffrn_reflns_theta_min     3.54
_diffrn_reflns_theta_max     27.48
_diffrn_reflns_theta_full     27.48
_diffrn_measured_fraction_theta_max     0.965
_diffrn_measured_fraction_theta_full     0.965
_diffrn_reflns_limit_h_min     -6
_diffrn_reflns_limit_h_max     6
_diffrn_reflns_limit_k_min     -22
_diffrn_reflns_limit_k_max     22
_diffrn_reflns_limit_l_min     -14
_diffrn_reflns_limit_l_max     14
_diffrn_standards_number     0
_diffrn_standards_interval_count     0
_diffrn_standards_interval_time     0
_diffrn_standards_decay_%     0
_refine_special_details
;
 Refinement of F^2^ against ALL reflections.  The weighted R-factor wR and
 goodness of fit S are based on F^2^, conventional R-factors R are based
 on F, with F set to zero for negative F^2^. The threshold expression of
 F^2^ > 2sigma(F^2^) is used only for calculating R-factors(gt) etc. and is
 not relevant to the choice of reflections for refinement.  R-factors based
 on F^2^ are statistically about twice as large as those based on F, and R-
 factors based on ALL data will be even larger.
;
_reflns_number_total     2250
_reflns_number_gt     1879
_reflns_threshold_expression     I>2sigma(I)
_refine_ls_structure_factor_coef     Fsqd
_refine_ls_matrix_type     full
_refine_ls_R_factor_all     0.0517
_refine_ls_R_factor_gt     0.0440
_refine_ls_wR_factor_gt     0.1171
_refine_ls_wR_factor_ref     0.1230
_refine_ls_goodness_of_fit_ref     1.105
_refine_ls_restrained_S_all     1.105
_refine_ls_number_reflns     2250
_refine_ls_number_parameters     158
_refine_ls_number_restraints     1
_refine_ls_hydrogen_treatment     mixed
_refine_ls_weighting_scheme     calc
_refine_ls_weighting_details
         'calc w=1/[\s^2^(Fo^2^)+(0.0555P)^2^+0.7827P] where P=(Fo^2^+2Fc^2^)/3'
_atom_sites_solution_hydrogens     geom
_atom_sites_solution_primary     direct
_atom_sites_solution_secondary     difmap
_refine_ls_shift/su_max     0.001
_refine_ls_shift/su_mean     0.000
_refine_diff_density_max     0.390
_refine_diff_density_min     -0.378
_refine_ls_extinction_method     none
_refine_ls_extinction_coef     ?
loop_
    _atom_type_symbol
    _atom_type_description
    _atom_type_scat_dispersion_real
    _atom_type_scat_dispersion_imag
    _atom_type_scat_source
    'C' 'C' 0.0033 0.0016
                         'International Tables Vol C Tables 4.2.6.8 and 6.1.1.4'
    'H' 'H' 0.0000 0.0000
                         'International Tables Vol C Tables 4.2.6.8 and 6.1.1.4'
    'O' 'O' 0.0106 0.0060
                         'International Tables Vol C Tables 4.2.6.8 and 6.1.1.4'
    'F' 'F' 0.0171 0.0103
                         'International Tables Vol C Tables 4.2.6.8 and 6.1.1.4'
    'S' 'S' 0.1246 0.1234
                         'International Tables Vol C Tables 4.2.6.8 and 6.1.1.4'
_computing_data_collection     'RAPID-AUTO (Rigaku, 1998)'
_computing_cell_refinement     'RAPID-AUTO (Rigaku, 1998)'
_computing_data_reduction     'CrystalClear (Rigaku/MSC, 2002)'
_computing_structure_solution     'SHELXS97 (Sheldrick, 2008)'
_computing_structure_refinement     'SHELXL97 (Sheldrick, 2008)'
_computing_molecular_graphics     'SHELXTL (Sheldrick, 2008)'
_computing_publication_material     'SHELXL97 (Sheldrick, 2008)'
loop_
    _atom_site_type_symbol
    _atom_site_label
    _atom_site_fract_x
    _atom_site_fract_y
    _atom_site_fract_z
    _atom_site_U_iso_or_equiv
    _atom_site_adp_type
    _atom_site_calc_flag
    _atom_site_refinement_flags
    _atom_site_occupancy
    _atom_site_symmetry_multiplicity
    _atom_site_disorder_assembly
    _atom_site_disorder_group
    C C1 0.2822(5) 0.85011(13) 0.09229(19) 0.0319(5) Uani d . 1 1 . .
    C C2 0.4291(5) 0.80387(12) 0.17524(19) 0.0284(5) Uani d . 1 1 . .
    C C3 0.6265(5) 0.83602(13) 0.25122(19) 0.0304(5) Uani d . 1 1 . .
    H H3 0.7242 0.8051 0.3051 0.037 Uiso calc R 1 1 . .
    C C4 0.6780(5) 0.91494(13) 0.2467(2) 0.0337(5) Uani d . 1 1 . .
    C C5 0.5314(5) 0.96140(14) 0.1677(2) 0.0392(6) Uani d . 1 1 . .
    H H5 0.5636 1.0141 0.1658 0.047 Uiso calc R 1 1 . .
    C C6 0.3360(5) 0.92880(14) 0.0911(2) 0.0396(6) Uani d . 1 1 . .
    H H6 0.2386 0.9602 0.0378 0.048 Uiso calc R 1 1 . .
    C C7 0.0778(5) 0.81875(14) 0.0022(2) 0.0353(5) Uani d . 1 1 . .
    C C8 0.8793(5) 0.94984(14) 0.3342(2) 0.0389(6) Uani d . 1 1 . .
    C C9 0.4951(5) 0.65356(15) 0.0879(2) 0.0436(6) Uani d . 1 1 . .
    H H9A 0.4715 0.5992 0.0984 0.065 Uiso calc R 1 1 . .
    H H9B 0.6803 0.6649 0.0889 0.065 Uiso calc R 1 1 . .
    H H9C 0.4062 0.6691 0.0147 0.065 Uiso calc R 1 1 . .
    F F1 1.0869(4) 0.90478(10) 0.35927(19) 0.0655(5) Uani d . 1 1 . .
    F F2 0.7743(4) 0.96498(13) 0.43239(16) 0.0743(6) Uani d . 1 1 . .
    F F3 0.9734(4) 1.01622(10) 0.29917(18) 0.0648(5) Uani d . 1 1 . .
    O O1 0.0598(4) 0.75293(11) -0.02770(17) 0.0511(5) Uani d . 1 1 . .
    O O2 -0.0822(4) 0.87346(13) -0.0433(2) 0.0594(6) Uani d D 1 1 . .
    H H2 -0.187(6) 0.853(2) -0.092(3) 0.089 Uiso d D 1 1 . .
    O O3 0.0826(3) 0.69334(11) 0.19817(16) 0.0409(4) Uani d . 1 1 . .
    O O4 0.5177(4) 0.68310(10) 0.30716(16) 0.0420(4) Uani d . 1 1 . .
    S S1 0.36264(11) 0.70384(3) 0.20026(5) 0.02965(18) Uani d . 1 1 . .
loop_
    _atom_site_aniso_label
    _atom_site_aniso_U_11
    _atom_site_aniso_U_22
    _atom_site_aniso_U_33
    _atom_site_aniso_U_12
    _atom_site_aniso_U_13
    _atom_site_aniso_U_23
    C1 0.0313(12) 0.0354(12) 0.0275(10) -0.0014(9) -0.0052(9) -0.0003(9)
    C2 0.0292(11) 0.0281(10) 0.0270(10) -0.0019(8) -0.0027(9) -0.0010(8)
    C3 0.0292(11) 0.0307(11) 0.0298(10) -0.0012(9) -0.0056(9) -0.0011(9)
    C4 0.0343(13) 0.0323(11) 0.0340(11) -0.0041(9) 0.0002(10) -0.0039(9)
    C5 0.0465(15) 0.0295(11) 0.0402(13) -0.0049(10) -0.0025(11) 0.0017(9)
    C6 0.0461(15) 0.0348(12) 0.0358(12) -0.0008(10) -0.0079(11) 0.0054(10)
    C7 0.0363(13) 0.0409(13) 0.0264(11) -0.0014(10) -0.0080(10) 0.0021(9)
    C8 0.0381(14) 0.0344(12) 0.0426(13) -0.0063(10) -0.0053(11) -0.0041(10)
    C9 0.0411(14) 0.0387(13) 0.0500(15) 0.0002(11) -0.0014(12) -0.0120(11)
    F1 0.0520(11) 0.0479(10) 0.0892(14) 0.0019(8) -0.0329(10) -0.0072(9)
    F2 0.0700(14) 0.1067(17) 0.0459(10) -0.0298(12) 0.0039(9) -0.0328(10)
    F3 0.0673(12) 0.0446(9) 0.0773(12) -0.0257(8) -0.0208(10) 0.0066(9)
    O1 0.0628(14) 0.0392(10) 0.0453(10) -0.0044(9) -0.0255(10) -0.0005(8)
    O2 0.0596(14) 0.0481(12) 0.0622(13) 0.0101(10) -0.0377(11) -0.0121(10)
    O3 0.0279(9) 0.0490(10) 0.0441(10) -0.0075(7) -0.0047(8) 0.0036(8)
    O4 0.0404(10) 0.0411(10) 0.0410(10) -0.0038(7) -0.0135(8) 0.0091(7)
    S1 0.0264(3) 0.0294(3) 0.0313(3) -0.0036(2) -0.0070(2) 0.0017(2)
_geom_special_details
;
 All esds (except the esd in the dihedral angle between two l.s. planes)
 are estimated using the full covariance matrix.  The cell esds are taken
 into account individually in the estimation of esds in distances, angles
 and torsion angles; correlations between esds in cell parameters are only
 used when they are defined by crystal symmetry.  An approximate (isotropic)
 treatment of cell esds is used for estimating esds involving l.s. planes.
;
loop_
    _geom_bond_atom_site_label_1
    _geom_bond_atom_site_label_2
    _geom_bond_site_symmetry_2
    _geom_bond_distance
    _geom_bond_publ_flag
    C1 C6 . 1.392(3) ?
    C1 C2 . 1.410(3) ?
    C1 C7 . 1.502(3) ?
    C2 C3 . 1.387(3) ?
    C2 S1 . 1.796(2) ?
    C3 C4 . 1.396(3) ?
    C3 H3 . 0.9300 ?
    C4 C5 . 1.383(3) ?
    C4 C8 . 1.498(3) ?
    C5 C6 . 1.387(4) ?
    C5 H5 . 0.9300 ?
    C6 H6 . 0.9300 ?
    C7 O1 . 1.194(3) ?
    C7 O2 . 1.326(3) ?
    C8 F1 . 1.322(3) ?
    C8 F3 . 1.325(3) ?
    C8 F2 . 1.326(3) ?
    C9 S1 . 1.753(3) ?
    C9 H9A . 0.9600 ?
    C9 H9B . 0.9600 ?
    C9 H9C . 0.9600 ?
    O2 H2 . 0.816(10) ?
    O3 S1 . 1.4325(18) ?
    O4 S1 . 1.4484(18) ?
loop_
    _geom_angle_atom_site_label_1
    _geom_angle_atom_site_label_2
    _geom_angle_atom_site_label_3
    _geom_angle_site_symmetry_1
    _geom_angle_site_symmetry_3
    _geom_angle
    _geom_angle_publ_flag
    C6 C1 C2 . . 118.2(2) ?
    C6 C1 C7 . . 118.1(2) ?
    C2 C1 C7 . . 123.6(2) ?
    C3 C2 C1 . . 120.5(2) ?
    C3 C2 S1 . . 114.94(17) ?
    C1 C2 S1 . . 124.32(17) ?
    C2 C3 C4 . . 119.8(2) ?
    C2 C3 H3 . . 120.1 ?
    C4 C3 H3 . . 120.1 ?
    C5 C4 C3 . . 120.3(2) ?
    C5 C4 C8 . . 120.2(2) ?
    C3 C4 C8 . . 119.3(2) ?
    C4 C5 C6 . . 119.6(2) ?
    C4 C5 H5 . . 120.2 ?
    C6 C5 H5 . . 120.2 ?
    C5 C6 C1 . . 121.5(2) ?
    C5 C6 H6 . . 119.3 ?
    C1 C6 H6 . . 119.3 ?
    O1 C7 O2 . . 122.8(2) ?
    O1 C7 C1 . . 125.2(2) ?
    O2 C7 C1 . . 112.0(2) ?
    F1 C8 F3 . . 106.1(2) ?
    F1 C8 F2 . . 107.8(2) ?
    F3 C8 F2 . . 106.0(2) ?
    F1 C8 C4 . . 112.9(2) ?
    F3 C8 C4 . . 112.8(2) ?
    F2 C8 C4 . . 110.8(2) ?
    S1 C9 H9A . . 109.5 ?
    S1 C9 H9B . . 109.5 ?
    H9A C9 H9B . . 109.5 ?
    S1 C9 H9C . . 109.5 ?
    H9A C9 H9C . . 109.5 ?
    H9B C9 H9C . . 109.5 ?
    C7 O2 H2 . . 107(3) ?
    O3 S1 O4 . . 116.25(11) ?
    O3 S1 C9 . . 112.01(13) ?
    O4 S1 C9 . . 107.14(13) ?
    O3 S1 C2 . . 108.76(11) ?
    O4 S1 C2 . . 106.40(11) ?
    C9 S1 C2 . . 105.64(12) ?
loop_
    _geom_hbond_atom_site_label_D
    _geom_hbond_atom_site_label_H
    _geom_hbond_atom_site_label_A
    _geom_hbond_site_symmetry_A
    _geom_hbond_distance_DH
    _geom_hbond_distance_HA
    _geom_hbond_distance_DA
    _geom_hbond_angle_DHA
    O2 H2 O4 4_475 0.816(10) 1.920(13) 2.725(3) 169(4)
    C9 H9B O3 1_655 0.96 2.35 3.208(3) 148.3
data_global
_journal_date_recd_electronic     2012-05-07
_journal_date_accepted     2012-05-17
_journal_name_full     'Acta Crystallographica, Section E'
_journal_year     2012
_journal_volume     68
_journal_issue      6
_journal_page_first     o1856
_journal_page_last     o1856
_journal_paper_category     QO
_journal_paper_doi     10.1107/S160053681202243X
_journal_coeditor_code     CV5300
_publ_contact_author_name     'Dr. Jin-Sheng, Gao'
_publ_contact_author_address
;
Engineering Research Center of Pesticide of Heilongjiang University,
Heilongjiang University
Harbin 150080
People's Republic of China
;
_publ_contact_author_email     hgf1000@163.com
_publ_contact_author_fax     '(86)451 8660 9151'
_publ_contact_author_phone     '(86)451 8660 9001'
_publ_section_title
;
2-Methylsulfonyl-4-(trifluoromethyl)benzoic acid
;
loop_
    _publ_author_name
    _publ_author_footnote
    _publ_author_address
    'Yao, Lin-Shan' .
;
Engineering Research Center of Pesticides of Heilongjiang University,
Heilongjiang University,
Harbin 150050,
People's Republic of China
;
    'We, Bo' .
;
Engineering Research Center of Pesticides of Heilongjiang University,
Heilongjiang University,
Harbin 150050,
People's Republic of China
;
    'Gao, Jin-Sheng' .
;
Engineering Research Center of Pesticides of Heilongjiang University,
Heilongjiang University,
Harbin 150050,
People's Republic of China
;
_iucr_refine_instructions_details
;
TITL global in P2(1)/c
CELL 0.71073   5.0804  17.3451  11.5763  90.000  95.413  90.000
ZERR   4.00   0.0010   0.0035   0.0023   0.000   0.030   0.000
LATT 1
SYMM -X, 0.5+Y, 0.5-Z
SFAC C  H  O  F  S
UNIT 36 28 16 12 4
L.S. 4
ACTA
DFIX 0.82 0.01 H2 O2
BOND $h
FMAP 2
PLAN 20
htab O2 O4_$1
eqiv $1 x-1, -y+3/2, z-1/2
size 0.215 0.317 0.390
WGHT    0.055500    0.782700
FVAR       0.44323
MOLE 1
C1    1    0.282248    0.850107    0.092290    11.00000    0.03128    0.03543 =
         0.02746   -0.00032   -0.00516   -0.00138
C2    1    0.429132    0.803875    0.175237    11.00000    0.02919    0.02809 =
         0.02698   -0.00103   -0.00275   -0.00187
C3    1    0.626498    0.836021    0.251222    11.00000    0.02917    0.03074 =
         0.02977   -0.00111   -0.00561   -0.00117
AFIX  43
H3    2    0.724242    0.805066    0.305058    11.00000   -1.20000
AFIX   0
C4    1    0.678040    0.914941    0.246683    11.00000    0.03427    0.03228 =
         0.03395   -0.00386    0.00020   -0.00414
C5    1    0.531422    0.961402    0.167652    11.00000    0.04654    0.02952 =
         0.04015    0.00172   -0.00247   -0.00491
AFIX  43
H5    2    0.563632    1.014149    0.165828    11.00000   -1.20000
AFIX   0
C6    1    0.335978    0.928803    0.091112    11.00000    0.04609    0.03484 =
         0.03578    0.00544   -0.00788   -0.00081
AFIX  43
H6    2    0.238639    0.960229    0.037806    11.00000   -1.20000
AFIX   0
C7    1    0.077814    0.818751    0.002221    11.00000    0.03634    0.04095 =
         0.02638    0.00208   -0.00800   -0.00137
C8    1    0.879333    0.949838    0.334248    11.00000    0.03810    0.03437 =
         0.04258   -0.00406   -0.00534   -0.00634
C9    1    0.495145    0.653565    0.087853    11.00000    0.04113    0.03869 =
         0.05002   -0.01198   -0.00138    0.00018
AFIX 137
H9A   2    0.471535    0.599186    0.098371    11.00000   -1.50000
H9B   2    0.680325    0.664883    0.088911    11.00000   -1.50000
H9C   2    0.406151    0.669087    0.014711    11.00000   -1.50000
AFIX   0
F1    4    1.086851    0.904780    0.359269    11.00000    0.05195    0.04787 =
         0.08924   -0.00720   -0.03288    0.00188
F2    4    0.774317    0.964981    0.432394    11.00000    0.07001    0.10671 =
         0.04588   -0.03276    0.00391   -0.02983
F3    4    0.973440    1.016224    0.299167    11.00000    0.06730    0.04456 =
         0.07728    0.00658   -0.02077   -0.02568
O1    3    0.059761    0.752926   -0.027700    11.00000    0.06284    0.03917 =
         0.04532   -0.00055   -0.02549   -0.00440
O2    3   -0.082171    0.873455   -0.043348    11.00000    0.05961    0.04812 =
         0.06221   -0.01207   -0.03771    0.01006
H2    2   -0.186591    0.853034   -0.091854    11.00000   -1.50000
O3    3    0.082559    0.693344    0.198171    11.00000    0.02792    0.04903 =
         0.04412    0.00362   -0.00466   -0.00754
O4    3    0.517721    0.683096    0.307159    11.00000    0.04039    0.04112 =
         0.04103    0.00909   -0.01352   -0.00378
S1    5    0.362641    0.703841    0.200257    11.00000    0.02638    0.02941 =
         0.03133    0.00175   -0.00699   -0.00364
HKLF 4
REM  WB-225 in P2(1)/c
REM R1 =  0.0440 for   1879 Fo > 4sig(Fo)  and  0.0517 for all   2250 data
REM    158 parameters refined using      1 restraints
END
WGHT      0.0550      0.7843
REM Highest difference peak  0.390,  deepest hole -0.378,  1-sigma level  0.067
Q1    1   0.9855  0.8985  0.4253  11.00000  0.05    0.39
Q2    1   0.8343  0.9166  0.4345  11.00000  0.05    0.26
Q3    1   0.3757  0.7566  0.1829  11.00000  0.05    0.24
Q4    1   0.6955  0.9711  0.4424  11.00000  0.05    0.24
Q5    1   0.6627  0.8757  0.2442  11.00000  0.05    0.24
Q6    1   0.8267  1.0020  0.3828  11.00000  0.05    0.23
Q7    1   0.4490  0.8199  0.2342  11.00000  0.05    0.23
Q8    1   0.1298  0.7915  0.2439  11.00000  0.05    0.23
Q9    1   0.3254  0.8249  0.1396  11.00000  0.05    0.21
Q10   1   1.1402  0.8924  0.3562  11.00000  0.05    0.20
Q11   1   0.4093  0.6832  0.1233  11.00000  0.05    0.19
Q12   1   0.1804  0.8343  0.0604  11.00000  0.05    0.19
Q13   1   1.0928  0.8295  0.2822  11.00000  0.05    0.19
Q14   1   0.5820  0.6103  0.1212  11.00000  0.05    0.18
Q15   1   0.6386  0.8141  0.0591  11.00000  0.05    0.18
Q16   1   0.6372  0.6007  0.2080  11.00000  0.05    0.18
Q17   1   0.6152  0.9302  0.1988  11.00000  0.05    0.17
Q18   1   0.4118  0.9434  0.1413  11.00000  0.05    0.17
Q19   1   0.5000  1.0000  0.0000  10.50000  0.05    0.17
Q20   1   0.8672  1.0229  0.1565  11.00000  0.05    0.17
;
