# Supplementary material for: 2-Methyl­sulfonyl-4-(trifluoro­meth­yl)benzoic acid
Source: Acta Crystallogr Sect E Struct Rep Online. 2012 May 23;68(Pt 6):o1856. doi: 10.1107/S160053681202243X (PMC3379423; doi:10.1107/S160053681202243X)
Supplement: Supplementary file 2 [file e-68-o1856-Isup2.hkl]

# 
# h,k,l, Fc-squared, Fo-squared, sigma(Fo-squared) and status flag 
# 
data_I
_shelx_title ' WB-225 in P2(1)/c' 
_shelx_refln_list_code          4 
_shelx_F_calc_maximum      170.44 
_exptl_crystal_F_000       544.00 
_reflns_d_resolution_high  0.7701 
 
loop_ 
 _symmetry_equiv_pos_as_xyz 
 'x, y, z' 
 '-x, y+1/2, -z+1/2' 
 '-x, -y, -z' 
 'x, -y-1/2, z-1/2' 
 
_cell_length_a     5.0804 
_cell_length_b    17.3451 
_cell_length_c    11.5763 
_cell_angle_alpha  90.000 
_cell_angle_beta   95.413 
_cell_angle_gamma  90.000 
 
_shelx_F_squared_multiplier     1.000 
 
loop_ 
 _refln_index_h 
 _refln_index_k 
 _refln_index_l 
 _refln_F_squared_calc 
 _refln_F_squared_meas 
 _refln_F_squared_sigma 
 _refln_observed_status 
   1   0   0        3.34       11.67      1.53 o 
   2   0   0     4804.26     5292.52    202.13 o 
   3   0   0      875.50      885.09     24.03 o 
   4   0   0      437.79      641.72     20.41 o 
   5   0   0      278.64      255.03      5.95 o 
   1   1   0     3966.28     3681.44     67.54 o 
   2   1   0       14.31        8.57      1.56 o 
   3   1   0     1814.38     1937.02     33.01 o 
   4   1   0      607.95      557.90     11.45 o 
   5   1   0        7.10        6.25      1.56 o 
   1   2   0     2186.20     2075.36     24.35 o 
   2   2   0      830.89      939.83     11.26 o 
   3   2   0      241.47      235.10      4.46 o 
   4   2   0      559.63      563.66     31.64 o 
   5   2   0        0.38        1.47      1.99 o 
   6   2   0        3.80       23.72      3.46 o 
   1   3   0     3505.08     3538.75     35.59 o 
   2   3   0       18.63       14.73      1.52 o 
   3   3   0      532.07      607.84     11.37 o 
   4   3   0       22.05       16.24      1.82 o 
   5   3   0       34.41       40.97      3.36 o 
   6   3   0       33.45       43.38      8.35 o 
   0   4   0       57.74       58.95      3.50 o 
   1   4   0      404.37      448.82      4.74 o 
   2   4   0      112.01      123.53      2.22 o 
   3   4   0      150.52      109.82      2.28 o 
   4   4   0       11.76       11.92      1.49 o 
   5   4   0      173.48      189.15      3.84 o 
   6   4   0        4.34       38.06      2.77 o 
   1   5   0       70.18       69.72      2.10 o 
   2   5   0       22.19       19.91      1.57 o 
   3   5   0      618.58      664.59      9.56 o 
   4   5   0      137.84      143.36      2.86 o 
   5   5   0       19.53       29.65      5.50 o 
   6   5   0       93.31       72.37      3.47 o 
   0   6   0     2991.80     3007.63     53.44 o 
   1   6   0     1776.99     1877.65     20.11 o 
   2   6   0      551.03      561.32      5.65 o 
   3   6   0       52.27       79.40      2.69 o 
   4   6   0      123.51      131.71      3.29 o 
   5   6   0        7.89        9.01      1.64 o 
   6   6   0        3.88        3.49      1.79 o 
   1   7   0       10.05        8.19      3.45 o 
   2   7   0      193.95      153.14      2.63 o 
   3   7   0      110.06      126.10      2.97 o 
   4   7   0      196.70      187.10      4.32 o 
   5   7   0       10.25       11.68      2.19 o 
   6   7   0       21.48       28.43      1.91 o 
   0   8   0     3641.34     3867.48     71.30 o 
   1   8   0     3924.86     4323.25     50.12 o 
   2   8   0       23.15       22.67      1.66 o 
   3   8   0        2.13        5.87      1.48 o 
   4   8   0      518.03      506.26     11.26 o 
   5   8   0        4.57        4.53      2.38 o 
   6   8   0        1.74        1.38      1.70 o 
   1   9   0     1683.67     1605.43     18.86 o 
   2   9   0       34.59       38.97      2.06 o 
   3   9   0      944.61      938.61     12.55 o 
   4   9   0        0.30        0.27      1.57 o 
   5   9   0       69.16       71.81      2.75 o 
   6   9   0       61.24       55.54      2.55 o 
   0  10   0      812.45      803.41     16.35 o 
   1  10   0       16.05       17.06      4.39 o 
   2  10   0      190.68      207.89      4.08 o 
   3  10   0      638.51      667.73     10.73 o 
   4  10   0      332.27      323.43      7.44 o 
   5  10   0       35.81       37.95      2.92 o 
   1  11   0      272.63      274.28      6.12 o 
   2  11   0      579.64      532.15      8.23 o 
   3  11   0      654.45      661.30      8.04 o 
   4  11   0        4.62        4.67      2.72 o 
   5  11   0      156.89      157.57      6.58 o 
   0  12   0       90.53       80.41      5.72 o 
   1  12   0      169.44      174.55      5.29 o 
   2  12   0       43.81       44.12      2.64 o 
   3  12   0        9.04        7.26      1.90 o 
   4  12   0      167.21      172.99      5.35 o 
   5  12   0       28.11       31.63      2.57 o 
   1  13   0       89.12       82.66      4.51 o 
   2  13   0     2536.78     2533.44     31.73 o 
   3  13   0      130.62      133.70      3.34 o 
   4  13   0       18.51       18.01      3.21 o 
   5  13   0      150.77      146.80      4.55 o 
   0  14   0       55.24       73.81      6.51 o 
   1  14   0      266.03      239.77      5.40 o 
   2  14   0      318.50      325.90      6.29 o 
   3  14   0      403.28      380.16      7.87 o 
   4  14   0       43.22       52.88      4.05 o 
   5  14   0       13.38       15.10      2.70 o 
   1  15   0       71.99       61.12      3.49 o 
   2  15   0       14.31       12.36      2.49 o 
   3  15   0        0.91        1.45      2.05 o 
   4  15   0        0.55        1.01      1.44 o 
   0  16   0        5.96        9.66      4.74 o 
   1  16   0      153.63      125.60      6.40 o 
   2  16   0      125.76      130.69      3.41 o 
   3  16   0        1.64        1.32      1.52 o 
   4  16   0        9.41        9.57      1.82 o 
   1  17   0      135.66      127.36      4.10 o 
   2  17   0       23.66       22.49      2.40 o 
   3  17   0      169.49      176.93      4.06 o 
   4  17   0        0.06        4.66      2.46 o 
   0  18   0      499.90      520.13     15.53 o 
   1  18   0       12.04       12.37      2.39 o 
   2  18   0       12.75       12.91      2.27 o 
   3  18   0       24.48       30.13      2.18 o 
   1  19   0      102.63      103.36      4.04 o 
   2  19   0       27.51       31.84      3.37 o 
   3  19   0      123.91      122.25      3.57 o 
   0  20   0      294.06      285.56     22.75 o 
   1  20   0       33.03       39.17      5.23 o 
   2  20   0        2.01        0.75      2.82 o 
   3  20   0        9.36        8.55      5.34 o 
   1  21   0      181.15      198.70      5.88 o 
   2  21   0      149.42      163.30      5.18 o 
   0  22   0       85.92      113.34      9.38 o 
   1  22   0       58.63       55.91      3.64 o 
  -6   1   1       12.95       13.90      2.75 o 
  -5   1   1        3.07        2.28      1.62 o 
  -4   1   1       20.17       18.98      1.97 o 
  -3   1   1        0.25        1.68      1.16 o 
  -2   1   1      284.77      258.67      3.54 o 
  -1   1   1     3703.47     3546.62     37.20 o 
   1   1   1      238.15      218.71      6.38 o 
   2   1   1       32.87       32.52      2.51 o 
   3   1   1      257.46      271.21      6.74 o 
   4   1   1        2.06        1.34      1.48 o 
   5   1   1       91.79       95.03      4.48 o 
  -6   2   1        0.17      112.40     71.80 o 
  -5   2   1        3.66        9.14      2.43 o 
  -4   2   1        0.73        0.67      1.22 o 
  -3   2   1     1065.92     1185.12     21.46 o 
  -2   2   1      152.39      166.02      2.71 o 
  -1   2   1       80.79      105.16      2.02 o 
   1   2   1      461.26      435.20      6.72 o 
   2   2   1     2615.55     2836.87     34.15 o 
   3   2   1      456.82      374.09      5.96 o 
   4   2   1       31.13       26.68      2.04 o 
   5   2   1        1.96       10.57      2.39 o 
  -6   3   1      423.60      449.64     28.66 o 
  -5   3   1      327.31      340.62     17.19 o 
  -4   3   1       45.90       51.60      3.01 o 
  -3   3   1      127.51      143.69      2.69 o 
  -2   3   1      406.71      337.05      3.99 o 
  -1   3   1     1935.67     1909.86     18.96 o 
   0   3   1     2325.54     2311.48     27.08 o 
   1   3   1     3941.26     3675.68     62.04 o 
   2   3   1     1568.51     1620.60     22.15 o 
   3   3   1       65.68       62.83      3.99 o 
   4   3   1      414.44      401.68     16.42 o 
   5   3   1      565.04      512.43     15.10 o 
   6   3   1       66.26       97.63      6.31 o 
  -6   4   1       11.93        9.47      2.48 o 
  -5   4   1        4.75       16.97     10.59 o 
  -4   4   1      170.90      163.49      3.02 o 
  -3   4   1       98.58       86.74      2.42 o 
  -2   4   1      651.46      688.84      8.30 o 
  -1   4   1     1818.19     1815.11     17.73 o 
   0   4   1    16468.63    14180.75    216.73 o 
   1   4   1       35.20       35.94      1.33 o 
   2   4   1        2.63        1.23      2.23 o 
   3   4   1       61.05       67.10      2.17 o 
   4   4   1      466.93      478.95     23.16 o 
   5   4   1      569.28      541.13     19.16 o 
   6   4   1      129.20      124.96     23.64 o 
  -6   5   1      307.63      277.08      7.20 o 
  -5   5   1       60.37       59.17      2.16 o 
  -4   5   1      301.16      276.81      3.96 o 
  -3   5   1     2325.97     2371.63     36.35 o 
  -2   5   1      172.28      146.88      2.31 o 
  -1   5   1     2874.22     2833.58     30.91 o 
   0   5   1      202.04      189.01      4.00 o 
   1   5   1     2758.43     2651.93     28.29 o 
   2   5   1      706.97      836.90     13.57 o 
   3   5   1      206.33      232.94      3.80 o 
   4   5   1      730.64      708.98     12.34 o 
   5   5   1      240.92      284.15     34.23 o 
   6   5   1      119.14      141.07      5.70 o 
  -6   6   1        4.44        2.25      1.80 o 
  -5   6   1       40.25       39.18      2.07 o 
  -4   6   1      279.89      272.81      5.26 o 
  -3   6   1     1382.90     1453.49     19.25 o 
  -2   6   1     1522.14     1512.88     15.16 o 
  -1   6   1     1048.49     1133.76     12.33 o 
   0   6   1     1555.38     1541.40     19.18 o 
   1   6   1      394.34      341.92      4.25 o 
   2   6   1      587.78      583.16     10.54 o 
   3   6   1      763.03      775.62     13.00 o 
   4   6   1      289.72      291.04      6.74 o 
   5   6   1       12.97        7.04      2.00 o 
   6   6   1       30.47       55.38     11.29 o 
  -6   7   1        3.13        6.24      1.60 o 
  -5   7   1      190.47      176.72      3.94 o 
  -4   7   1        7.52        3.98      1.84 o 
  -3   7   1       58.59       52.83      3.31 o 
  -2   7   1      580.34      574.99      5.99 o 
  -1   7   1     3074.06     3269.55     36.46 o 
   0   7   1      212.73      196.40      4.28 o 
   1   7   1       29.33       25.03      1.68 o 
   2   7   1       21.61       17.41      1.86 o 
   3   7   1        1.93        1.44      1.42 o 
   4   7   1      565.68      559.15      9.92 o 
   5   7   1      113.20      120.60      3.10 o 
   6   7   1       65.48       73.11      3.45 o 
  -6   8   1        0.01        1.46      1.55 o 
  -5   8   1       56.13       58.65      3.11 o 
  -4   8   1      430.95      448.54      7.58 o 
  -3   8   1      161.64      167.25      2.95 o 
  -2   8   1      654.14      613.64     13.53 o 
  -1   8   1     3376.39     3410.43     39.65 o 
   0   8   1      113.36      107.95      3.59 o 
   1   8   1        0.55        0.36      1.29 o 
   2   8   1      138.20      151.61      2.78 o 
   3   8   1       35.69       26.56      2.10 o 
   4   8   1       56.22       54.22      3.88 o 
   5   8   1       35.22       38.01      2.83 o 
   6   8   1       12.43       13.42      2.71 o 
  -6   9   1        8.73       12.11      2.02 o 
  -5   9   1       20.93       21.02      2.00 o 
  -4   9   1        8.67       11.23      1.86 o 
  -3   9   1       13.85       16.93      2.11 o 
  -2   9   1      581.09      537.62      6.67 o 
  -1   9   1       16.54       13.53      2.10 o 
   0   9   1       74.71      101.66      3.77 o 
   1   9   1       46.71       51.61      2.64 o 
   2   9   1      441.06      402.17      5.23 o 
   3   9   1      408.68      380.96      8.24 o 
   4   9   1       33.93       39.30      2.56 o 
   5   9   1        4.52       10.91      1.53 o 
  -5  10   1       24.19       26.49      2.92 o 
  -4  10   1      388.75      402.77      7.00 o 
  -3  10   1      206.78      186.70      4.09 o 
  -2  10   1       44.97       53.10      3.19 o 
  -1  10   1       42.21       38.84      2.53 o 
   0  10   1      480.08      530.30      8.79 o 
   1  10   1      386.64      384.53      6.40 o 
   2  10   1        4.03        3.33      1.41 o 
   3  10   1     1585.09     1607.25     22.16 o 
   4  10   1       11.83       15.14      2.98 o 
   5  10   1        8.72       10.89      1.70 o 
  -5  11   1       25.00       25.01      2.29 o 
  -4  11   1       69.61       66.03      3.83 o 
  -3  11   1        3.22        4.17      1.63 o 
  -2  11   1       20.60       12.76      2.08 o 
  -1  11   1      127.23      153.32      3.96 o 
   0  11   1       38.45       44.60      3.00 o 
   1  11   1      138.27      129.48      4.64 o 
   2  11   1      145.34      147.69      3.60 o 
   3  11   1      225.07      204.08      3.87 o 
   4  11   1       82.41       82.52      4.24 o 
   5  11   1        7.28       11.71      3.30 o 
  -5  12   1        0.32        0.62      1.72 o 
  -4  12   1       98.38       96.40      2.76 o 
  -3  12   1       37.61       33.72      2.33 o 
  -2  12   1       67.03       62.51      3.07 o 
  -1  12   1       29.34       29.36      2.58 o 
   0  12   1      689.98      751.20     11.10 o 
   1  12   1      157.11      131.19      4.96 o 
   2  12   1       40.65       37.56      2.23 o 
   3  12   1      142.74      144.94      3.90 o 
   4  12   1        4.28        4.77      3.07 o 
   5  12   1        7.12        5.37      2.35 o 
  -5  13   1        2.59        2.55      2.72 o 
  -4  13   1        1.28        2.98      1.69 o 
  -3  13   1      244.48      244.38      4.76 o 
  -2  13   1      238.23      248.48      5.44 o 
  -1  13   1      322.20      312.59      5.49 o 
   0  13   1        5.55       10.71      2.95 o 
   1  13   1      107.17      114.40      5.60 o 
   2  13   1      483.92      462.45      6.76 o 
   3  13   1       22.63       29.91      2.57 o 
   4  13   1      127.73      122.82      5.86 o 
   5  13   1       28.14       25.17      2.73 o 
  -5  14   1        0.03        0.28      2.41 o 
  -4  14   1      331.65      324.24      6.88 o 
  -3  14   1      268.14      276.74      4.82 o 
  -2  14   1       16.36       16.06      2.66 o 
  -1  14   1      240.07      239.79      4.58 o 
   0  14   1      487.24      473.95      9.31 o 
   1  14   1       40.47       35.49      4.08 o 
   2  14   1      228.18      220.56      4.71 o 
   3  14   1      227.49      238.32      4.65 o 
   4  14   1      106.46      110.04      6.16 o 
   5  14   1        5.89        6.40      2.81 o 
  -4  15   1       36.38       34.71      2.79 o 
  -3  15   1       79.56       71.63      2.67 o 
  -2  15   1        2.47        3.41      1.80 o 
  -1  15   1        9.73       13.36      2.47 o 
   0  15   1       37.55       31.60      3.45 o 
   1  15   1      111.46      115.33      4.55 o 
   2  15   1       17.88       19.29      2.55 o 
   3  15   1        2.97        8.90      1.96 o 
   4  15   1       70.67       70.78      4.18 o 
  -4  16   1      188.17      188.27      4.21 o 
  -3  16   1       24.02       30.96      2.71 o 
  -2  16   1        0.36        1.33      1.71 o 
  -1  16   1        5.48        6.30      2.25 o 
   0  16   1      568.56      604.63     10.30 o 
   1  16   1       22.08       18.88      4.31 o 
   2  16   1      114.55      109.09      3.77 o 
   3  16   1      248.01      253.23      5.03 o 
   4  16   1       77.91       78.31      5.16 o 
  -4  17   1        4.91        6.10      1.84 o 
  -3  17   1       66.14       79.68      3.76 o 
  -2  17   1       98.45       97.30      3.53 o 
  -1  17   1      212.27      210.25      5.30 o 
   0  17   1      161.62      182.26      6.25 o 
   1  17   1       85.50       94.74      4.46 o 
   2  17   1      478.16      469.49      8.76 o 
   3  17   1        7.19        4.22      2.13 o 
   4  17   1       62.77       63.58      4.40 o 
  -3  18   1       20.52       24.95      3.06 o 
  -2  18   1       24.25       23.52      2.64 o 
  -1  18   1      169.03      175.03      5.02 o 
   0  18   1       22.21       17.23      3.68 o 
   1  18   1       65.44       70.21      3.38 o 
   2  18   1      187.20      183.94      4.97 o 
   3  18   1      228.00      235.81      5.42 o 
  -3  19   1       24.99       28.26      3.13 o 
  -2  19   1       18.17       17.72      2.61 o 
  -1  19   1       43.66       43.96      3.39 o 
   0  19   1      170.25      151.17      6.45 o 
   1  19   1       39.47       35.43      3.03 o 
   2  19   1      257.50      266.97      5.63 o 
   3  19   1       28.64       30.40      2.98 o 
  -3  20   1       21.28       25.07      4.39 o 
  -2  20   1        0.42        1.46      2.72 o 
  -1  20   1        7.54        5.73      3.16 o 
   0  20   1       78.62       87.89      5.01 o 
   1  20   1        0.83        2.36      2.16 o 
   2  20   1        0.01       -0.16      2.06 o 
  -2  21   1       17.87       28.47      3.41 o 
  -1  21   1        0.08        0.83      2.28 o 
   0  21   1        0.22        1.37      3.12 o 
   1  21   1       25.49       33.35      3.84 o 
   2  21   1       24.82       26.39      3.48 o 
  -1  22   1        0.12        0.20      2.27 o 
   0  22   1       24.19       32.84      4.43 o 
   1  22   1       14.58       17.65      2.93 o 
  -5   0   2      108.97      111.50      3.64 o 
  -4   0   2      806.43      771.58     14.49 o 
  -3   0   2      339.49      294.83      5.40 o 
  -2   0   2     2641.93     2624.03     43.24 o 
  -1   0   2    29050.68    24169.96    574.88 o 
   0   0   2     5251.18     4868.51     60.53 o 
   1   0   2      164.09      141.81      5.66 o 
   2   0   2       10.74        4.24      3.72 o 
   3   0   2      906.43      895.63     25.76 o 
   4   0   2      280.52      290.80      9.93 o 
   5   0   2        0.65        0.83      1.83 o 
  -6   1   2       70.79       63.83      3.26 o 
  -5   1   2       45.11       47.16      2.54 o 
  -4   1   2       87.58      108.50      3.46 o 
  -3   1   2     1026.97     1089.29     16.67 o 
  -2   1   2      271.36      247.69      2.71 o 
  -1   1   2     2653.62     2451.79     61.87 o 
   0   1   2     1928.25     1817.52     18.92 o 
   1   1   2     4614.38     4391.47     64.98 o 
   2   1   2       12.83       34.05      2.21 o 
   3   1   2      101.79       91.10      5.71 o 
   4   1   2       98.18       90.45      9.37 o 
   5   1   2      207.04      204.07      5.86 o 
  -6   2   2        0.00        1.12      1.83 o 
  -5   2   2       75.19       80.36      4.17 o 
  -4   2   2      199.64      223.30      6.18 o 
  -3   2   2      437.33      460.07      9.97 o 
  -2   2   2        5.46        1.97      0.73 o 
  -1   2   2     6157.13     5798.03     61.65 o 
   0   2   2      143.82      132.66      2.15 o 
   1   2   2     5517.94     5229.52     95.70 o 
   2   2   2     4260.96     4332.50     66.40 o 
   3   2   2      580.68      576.96     14.55 o 
   4   2   2      325.61      328.78      7.74 o 
   5   2   2       37.58       50.19      5.40 o 
  -6   3   2        9.94       12.58      3.13 o 
  -5   3   2      133.69      132.64      3.44 o 
  -4   3   2      234.01      259.50      4.74 o 
  -3   3   2        0.04        0.61      0.91 o 
  -2   3   2     3295.96     3484.65     42.72 o 
  -1   3   2     4140.42     4194.23     42.16 o 
   0   3   2     1532.10     1471.34     20.37 o 
   1   3   2      565.18      570.68     10.99 o 
   2   3   2     2943.21     3365.02     41.27 o 
   3   3   2        2.98        3.98      1.20 o 
   4   3   2      421.70      395.91     20.21 o 
   5   3   2      270.36      286.87     12.93 o 
  -6   4   2       10.69       10.23      1.84 o 
  -5   4   2        9.43       11.94      1.80 o 
  -4   4   2       14.03       12.92      1.57 o 
  -3   4   2        0.24        1.47      1.10 o 
  -2   4   2      188.51      205.37      2.92 o 
  -1   4   2       55.53       34.87      1.48 o 
   0   4   2      953.27      924.15     11.83 o 
   1   4   2      303.53      296.81      5.77 o 
   2   4   2      793.11      851.21     11.29 o 
   3   4   2      131.89      130.47      3.01 o 
   4   4   2        0.17       -0.05      1.74 o 
   5   4   2       25.92       26.06      1.91 o 
   6   4   2       38.58       39.36      3.42 o 
  -6   5   2       55.07       52.80      2.57 o 
  -5   5   2       10.58       13.59      1.41 o 
  -4   5   2       61.53       64.00      1.91 o 
  -3   5   2        0.87        0.44      1.21 o 
  -2   5   2       11.37       11.81      1.14 o 
  -1   5   2      100.79       96.49      2.16 o 
   0   5   2      466.64      496.64      7.14 o 
   1   5   2      436.06      424.10      4.83 o 
   2   5   2     1386.61     1524.27     22.30 o 
   3   5   2      398.62      377.13      7.99 o 
   4   5   2       14.81       12.78      2.89 o 
   5   5   2       21.06       21.74      2.17 o 
   6   5   2        0.58        0.32      2.41 o 
  -6   6   2        0.96        1.58      1.18 o 
  -5   6   2        0.45        0.41      0.99 o 
  -4   6   2       61.34       51.71      1.70 o 
  -3   6   2       40.80       40.19      2.54 o 
  -2   6   2      255.64      266.09      4.49 o 
  -1   6   2      443.95      416.76      5.03 o 
   0   6   2     1541.18     1687.10     20.26 o 
   1   6   2      956.61     1034.04     11.02 o 
   2   6   2     2360.88     2580.68     36.97 o 
   3   6   2      533.34      519.42     11.27 o 
   4   6   2       22.77       22.11      2.33 o 
   5   6   2      303.20      283.45      5.57 o 
   6   6   2        0.31       11.98     10.42 o 
  -6   7   2        2.45        2.76      1.99 o 
  -5   7   2       14.79       14.42      1.44 o 
  -4   7   2        2.58        2.46      1.11 o 
  -3   7   2      157.69      141.27      2.79 o 
  -2   7   2      598.63      647.74      7.33 o 
  -1   7   2     1046.18     1143.86     12.72 o 
   0   7   2     2278.79     2436.41     30.65 o 
   1   7   2       11.20        7.88      1.92 o 
   2   7   2      906.66     1029.55     12.29 o 
   3   7   2      231.90      225.18      4.46 o 
   4   7   2      216.77      203.67      4.30 o 
   5   7   2        1.17       14.39      8.01 o 
   6   7   2       87.72       89.65      3.45 o 
  -6   8   2        7.30        6.39      2.59 o 
  -5   8   2        3.84        2.61      1.61 o 
  -4   8   2      223.28      225.37      4.19 o 
  -3   8   2      188.29      199.07      3.57 o 
  -2   8   2      566.81      586.00      7.16 o 
  -1   8   2     1669.50     1742.76     19.07 o 
   0   8   2     4187.53     4542.83     60.35 o 
   1   8   2      123.16      115.85      3.65 o 
   2   8   2       19.91       15.50      1.85 o 
   3   8   2      498.80      462.56      8.42 o 
   4   8   2      175.65      158.36      3.26 o 
   5   8   2       94.70       92.82      2.62 o 
  -6   9   2       10.26       11.17      2.87 o 
  -5   9   2        7.50        7.46      1.73 o 
  -4   9   2      388.27      390.04      7.06 o 
  -3   9   2      972.50      990.87     11.07 o 
  -2   9   2      864.57      848.53      9.84 o 
  -1   9   2       37.32       34.47      2.20 o 
   0   9   2      199.54      221.47      5.23 o 
   1   9   2       78.33       75.45      3.05 o 
   2   9   2        4.46        6.84      1.46 o 
   3   9   2        2.10        3.08      3.09 o 
   4   9   2      339.29      322.33      7.44 o 
   5   9   2      210.36      212.85      7.06 o 
  -5  10   2        6.30        5.20      1.33 o 
  -4  10   2        5.28        5.32      1.41 o 
  -3  10   2       15.36       15.24      1.80 o 
  -2  10   2     1074.06     1023.48     12.73 o 
  -1  10   2        0.62        0.24      1.85 o 
   0  10   2     4312.14     4445.48     62.94 o 
   1  10   2        6.08        5.52      2.22 o 
   2  10   2      364.21      342.83      5.15 o 
   3  10   2      885.78      880.01     15.34 o 
   4  10   2       87.43       83.82      4.94 o 
   5  10   2        4.12        2.85      2.71 o 
  -5  11   2        1.09        1.42      1.68 o 
  -4  11   2        2.19        2.93      1.71 o 
  -3  11   2     1014.65      964.41     11.86 o 
  -2  11   2       14.33       16.80      2.19 o 
  -1  11   2     1798.97     1985.13     23.67 o 
   0  11   2       98.38       79.63      3.60 o 
   1  11   2     1556.68     1563.59     20.84 o 
   2  11   2      771.67      725.42      9.65 o 
   3  11   2      300.51      290.21      7.39 o 
   4  11   2      764.74      782.46     15.88 o 
   5  11   2      161.44      163.43      4.32 o 
  -5  12   2       19.74       22.13      1.90 o 
  -4  12   2      192.88      203.26      5.02 o 
  -3  12   2       67.89       68.67      3.43 o 
  -2  12   2        1.22        2.35      1.86 o 
  -1  12   2      778.22      700.30      9.77 o 
   0  12   2      224.74      229.03      5.98 o 
   1  12   2      150.24      157.01      5.57 o 
   2  12   2      155.94      141.06      3.70 o 
   3  12   2      429.11      396.18      6.12 o 
   4  12   2        8.50        6.22      3.78 o 
   5  12   2       19.19       14.77      3.59 o 
  -5  13   2       32.43       37.32      3.59 o 
  -4  13   2        3.54        2.84      1.72 o 
  -3  13   2      419.34      425.32      6.85 o 
  -2  13   2      243.41      223.04      5.51 o 
  -1  13   2       36.04       29.22      2.70 o 
   0  13   2      411.90      389.01      8.09 o 
   1  13   2     1067.57     1023.38     16.04 o 
   2  13   2      146.62      146.67      3.53 o 
   3  13   2       53.58       50.69      3.00 o 
   4  13   2      127.94      116.51      4.80 o 
   5  13   2       29.80       33.29      3.23 o 
  -5  14   2       39.02       51.09      3.79 o 
  -4  14   2      128.60      115.12      3.37 o 
  -3  14   2      106.18      106.37      3.38 o 
  -2  14   2       65.53       48.60      3.42 o 
  -1  14   2        0.03        1.12      2.16 o 
   0  14   2      104.93      109.32      4.60 o 
   1  14   2      456.20      448.04      9.14 o 
   2  14   2      164.60      152.33      3.27 o 
   3  14   2      335.25      350.89      6.35 o 
   4  14   2        0.30        1.37      3.02 o 
  -4  15   2       13.55       17.40      2.59 o 
  -3  15   2      119.50      113.76      3.58 o 
  -2  15   2       52.80       53.03      3.34 o 
  -1  15   2        0.00        1.69      2.13 o 
   0  15   2      394.49      356.40      6.77 o 
   1  15   2       10.63        8.19      3.38 o 
   2  15   2        6.25        9.64      1.61 o 
   3  15   2       32.58       36.03      6.23 o 
   4  15   2        0.03        0.20      2.90 o 
  -4  16   2       40.72       38.14      9.12 o 
  -3  16   2      316.91      312.00      6.15 o 
  -2  16   2        4.67        5.43      2.51 o 
  -1  16   2      118.66      118.35      4.93 o 
   0  16   2       75.88       65.79      5.79 o 
   1  16   2       31.98       35.89      4.08 o 
   2  16   2        7.82        5.09      2.21 o 
   3  16   2        7.69       10.73      1.98 o 
   4  16   2       33.37       45.70      5.28 o 
  -4  17   2       77.21       76.74      4.19 o 
  -3  17   2      170.18      171.94      4.40 o 
  -2  17   2       23.64       23.75      2.37 o 
  -1  17   2      143.14      141.55      4.70 o 
   0  17   2       66.17       66.72      4.78 o 
   1  17   2        6.59        2.79      2.17 o 
   2  17   2        5.08        4.06      2.53 o 
   3  17   2        2.76        2.97      1.92 o 
   4  17   2       29.39       31.88      5.52 o 
  -3  18   2        0.70        0.24      1.53 o 
  -2  18   2       60.46       62.48      3.04 o 
  -1  18   2      161.46      146.74      4.84 o 
   0  18   2       42.73       48.67      3.73 o 
   1  18   2        5.12        3.13      2.06 o 
   2  18   2       40.61       36.11      3.05 o 
   3  18   2       22.77       20.27      4.08 o 
  -3  19   2       33.41       33.93      2.33 o 
  -2  19   2       44.39       55.02      4.06 o 
  -1  19   2       51.40       44.15      4.54 o 
   0  19   2       59.08       59.17      4.53 o 
   1  19   2      332.90      336.54      6.10 o 
   2  19   2      123.67      131.49      4.34 o 
   3  19   2       34.02       29.41      4.42 o 
  -2  20   2       38.61       39.25      4.08 o 
  -1  20   2       59.89       59.51      3.47 o 
   0  20   2       90.66       87.60      5.01 o 
   1  20   2        4.75        6.18      2.57 o 
   2  20   2       57.28       59.20      2.79 o 
  -2  21   2       98.52       98.98      4.40 o 
  -1  21   2        1.85        0.15      2.14 o 
   0  21   2      118.38      124.96      6.31 o 
   1  21   2      152.73      172.30      5.92 o 
   2  21   2      116.27       97.66      5.46 o 
  -1  22   2       73.89       77.24      3.91 o 
   0  22   2       23.75       22.49      4.83 o 
   1  22   2       12.14       13.26      5.02 o 
  -5   1   3       90.31       97.17      2.35 o 
  -4   1   3       30.00       29.20      1.67 o 
  -3   1   3     1378.11     1359.87     30.54 o 
  -2   1   3        1.63        5.93      0.37 o 
  -1   1   3    15292.82    13740.17    168.48 o 
   0   1   3     2835.16     2714.45     24.65 o 
   1   1   3     2691.52     2684.89     37.94 o 
   2   1   3      796.59      800.23     22.20 o 
   4   1   3     1699.77     1593.60     41.18 o 
   5   1   3        2.05        2.04      3.21 o 
  -5   2   3        0.59        4.24      2.43 o 
  -4   2   3      116.61      110.99      2.31 o 
  -3   2   3      128.99      153.07      2.42 o 
  -2   2   3      414.92      444.96      4.00 o 
  -1   2   3       70.65       50.35      1.52 o 
   0   2   3      290.77      308.53      3.48 o 
   1   2   3     1306.92     1302.55     15.56 o 
   2   2   3      144.87      125.87      4.11 o 
   4   2   3       85.17       99.01      3.87 o 
   5   2   3        3.23        1.48      3.05 o 
  -5   3   3       71.72       75.17      3.36 o 
  -4   3   3       77.21       88.46      1.88 o 
  -3   3   3      295.91      288.08      4.22 o 
  -2   3   3      409.18      394.29      4.41 o 
  -1   3   3     6167.50     6286.02     67.94 o 
   0   3   3     1168.74     1066.92     10.22 o 
   1   3   3     2306.91     2258.31     40.67 o 
   2   3   3        8.11        6.16      2.16 o 
   3   3   3      100.84      114.59      4.28 o 
   4   3   3     1156.28     1098.45     20.32 o 
   5   3   3        9.40       17.19      3.03 o 
   6   3   3       79.95       90.00      7.18 o 
  -5   4   3       68.27       69.96      1.79 o 
  -4   4   3      543.00      521.86      7.56 o 
  -3   4   3       45.44       44.89      1.38 o 
  -2   4   3       24.67       13.32      0.86 o 
  -1   4   3      976.71      933.78      9.21 o 
   0   4   3       39.97       38.35      2.24 o 
   1   4   3       69.19       75.03      3.22 o 
   2   4   3        2.02        2.99      0.86 o 
   3   4   3      822.59      845.36     26.83 o 
   4   4   3       47.84       39.77      2.15 o 
   5   4   3      322.97      288.36     30.14 o 
   6   4   3       83.43      144.41     13.64 o 
  -5   5   3        9.86        6.73      0.85 o 
  -4   5   3      255.53      242.14      4.02 o 
  -3   5   3     2214.17     2304.33     26.11 o 
  -2   5   3      645.71      613.44      6.18 o 
  -1   5   3      422.84      480.23      5.01 o 
   0   5   3      249.00      214.54      3.79 o 
   1   5   3      920.77     1136.29     16.38 o 
   2   5   3        0.90        1.69      2.11 o 
   3   5   3      749.84      733.79     27.61 o 
   4   5   3      264.28      273.67      5.61 o 
   5   5   3      260.40      284.05     18.46 o 
   6   5   3       22.00       95.97     33.49 o 
  -6   6   3       34.75       41.79      5.55 o 
  -5   6   3       28.33       28.76      1.49 o 
  -4   6   3      423.11      435.75      5.46 o 
  -3   6   3       80.53       85.83      2.81 o 
  -2   6   3      194.64      185.89      3.23 o 
  -1   6   3     1129.30     1219.63     13.47 o 
   0   6   3     5408.83     5430.90     71.17 o 
   1   6   3      904.36      883.06     10.74 o 
   2   6   3       31.58       27.93      3.05 o 
   3   6   3      670.92      687.61     11.85 o 
   4   6   3       20.15       25.69     13.58 o 
   5   6   3        5.85        8.65      2.96 o 
   6   6   3      183.30      185.05      5.04 o 
  -6   7   3       28.06       32.36      5.09 o 
  -5   7   3      124.35      115.06      5.07 o 
  -4   7   3      104.98      101.33      2.40 o 
  -3   7   3      346.16      351.18      4.97 o 
  -2   7   3     1047.44     1121.70     11.59 o 
  -1   7   3      155.43      187.67      3.66 o 
   0   7   3      368.79      335.51      5.79 o 
   1   7   3      337.80      296.05      5.45 o 
   2   7   3       85.44       83.46      4.06 o 
   3   7   3       51.88       66.51      4.20 o 
   4   7   3      739.52      688.85     13.93 o 
   5   7   3       82.20       85.27      3.06 o 
  -6   8   3        2.95        1.97      2.05 o 
  -5   8   3      204.65      199.27      6.07 o 
  -4   8   3      676.51      673.74      9.53 o 
  -3   8   3       42.39       41.79      1.75 o 
  -2   8   3      386.10      426.56      5.60 o 
  -1   8   3     1224.34     1160.61     13.53 o 
   0   8   3       29.01       31.95      2.43 o 
   1   8   3        1.78        1.76      1.81 o 
   2   8   3      268.49      308.13      7.00 o 
   3   8   3      201.67      196.76      6.85 o 
   4   8   3       41.44       34.74      1.83 o 
   5   8   3      104.42      112.25      4.96 o 
  -5   9   3        9.70        9.31      1.35 o 
  -4   9   3        1.64        1.16      1.19 o 
  -3   9   3      224.35      224.48      3.53 o 
  -2   9   3      391.22      402.07      5.09 o 
  -1   9   3       86.46      108.53      2.88 o 
   0   9   3     1208.60     1212.70     16.16 o 
   1   9   3       85.83       82.76      3.24 o 
   2   9   3        0.23        4.51      1.00 o 
   3   9   3        8.55        8.93      3.31 o 
   4   9   3        4.13        1.01      2.04 o 
   5   9   3        2.34        2.25      2.40 o 
  -5  10   3       36.40       35.94      1.82 o 
  -4  10   3        4.27        4.59      1.73 o 
  -3  10   3      185.40      196.67      3.92 o 
  -2  10   3       28.53       22.00      2.15 o 
  -1  10   3       39.95       46.92      2.79 o 
   0  10   3       64.32       56.93      3.94 o 
   1  10   3       57.21       63.78      3.28 o 
   2  10   3      713.87      672.31     25.99 o 
   3  10   3        4.00        1.88      2.46 o 
   4  10   3        4.79        3.83      2.47 o 
   5  10   3        6.47        6.13      2.81 o 
  -5  11   3        9.92       10.70      2.02 o 
  -4  11   3        7.03        5.91      1.71 o 
  -3  11   3       71.55       68.85      2.46 o 
  -2  11   3        2.01        2.44      1.62 o 
  -1  11   3      674.99      653.37      9.13 o 
   0  11   3       67.74       69.74      4.01 o 
   1  11   3       53.42       48.55      3.62 o 
   2  11   3        3.47        9.06      1.59 o 
   3  11   3       20.00       22.39      4.17 o 
   4  11   3       12.73       13.86      3.79 o 
   5  11   3        8.70        9.65      3.27 o 
  -5  12   3        0.63        0.78      1.43 o 
  -4  12   3      109.99      103.02      3.10 o 
  -3  12   3      340.71      322.32      4.89 o 
  -2  12   3       17.07       16.68      1.87 o 
  -1  12   3      122.96      126.77      3.85 o 
   0  12   3      370.91      412.42      9.08 o 
   1  12   3      452.14      486.21      8.72 o 
   2  12   3      859.60      854.60     10.57 o 
   3  12   3      140.39      143.49      5.72 o 
   4  12   3      120.51      132.23      5.09 o 
   5  12   3        0.59        5.05      2.46 o 
  -5  13   3        1.30        2.00      1.86 o 
  -4  13   3      196.11      196.82      4.49 o 
  -3  13   3      462.56      454.69      6.21 o 
  -2  13   3        0.91        1.52      1.54 o 
  -1  13   3       26.67       24.75      3.01 o 
   0  13   3       37.90       39.17      4.34 o 
   1  13   3      524.05      516.94      9.25 o 
   2  13   3      376.56      388.05      6.19 o 
   3  13   3        0.18        1.44      2.71 o 
   4  13   3      252.33      261.08      7.49 o 
   5  13   3        5.93        5.75      3.59 o 
  -5  14   3       44.49       43.15      3.47 o 
  -4  14   3      104.08      105.13      4.11 o 
  -3  14   3       50.03       46.55      3.30 o 
  -2  14   3      211.82      211.36      4.44 o 
  -1  14   3      489.02      488.23      8.15 o 
   0  14   3      154.60      138.68      5.75 o 
   1  14   3      296.15      308.16      6.77 o 
   2  14   3      379.64      366.23      5.81 o 
   3  14   3        1.66        3.93      3.41 o 
   4  14   3       76.37       74.80      6.24 o 
  -4  15   3        7.02        2.38      1.48 o 
  -3  15   3       83.85       79.42      3.75 o 
  -2  15   3       41.34       53.33      2.91 o 
  -1  15   3        0.71        1.16      2.24 o 
   0  15   3      181.97      184.73      5.97 o 
   1  15   3      362.48      374.19      7.07 o 
   2  15   3       24.26       26.73      2.24 o 
   3  15   3       34.25       40.26      5.52 o 
   4  15   3       81.03       76.25      5.15 o 
  -4  16   3      158.28      139.46      9.14 o 
  -3  16   3       79.01       71.99      3.02 o 
  -2  16   3       25.40       25.62      2.52 o 
  -1  16   3      127.15      138.27      3.69 o 
   0  16   3      253.62      248.53      6.17 o 
   1  16   3       35.60       36.71      3.59 o 
   2  16   3       57.66       55.43      2.70 o 
   3  16   3      319.19      324.44      9.02 o 
   4  16   3        0.04       -0.75      3.52 o 
  -4  17   3        0.35        1.60      1.58 o 
  -3  17   3       96.99      104.94      3.73 o 
  -2  17   3      131.69      117.64      3.89 o 
  -1  17   3        3.47        1.54      2.35 o 
   0  17   3       68.05       65.83      4.10 o 
   1  17   3      416.01      404.31      7.89 o 
   2  17   3       33.70       31.57      1.86 o 
   3  17   3       20.77       19.92      4.61 o 
  -3  18   3        6.36        7.80      2.18 o 
  -2  18   3       17.89       22.84      3.62 o 
  -1  18   3       14.81       12.35      2.90 o 
   0  18   3       13.47       20.67      4.89 o 
   1  18   3      107.60      100.74      6.14 o 
   2  18   3      255.82      261.77      5.21 o 
   3  18   3       68.64       73.44      8.48 o 
  -3  19   3        5.36        2.99      2.17 o 
  -2  19   3       50.63       69.21      4.67 o 
  -1  19   3       52.25       52.45      3.76 o 
   0  19   3       51.20       53.88      5.04 o 
   1  19   3      207.42      219.31      5.87 o 
   2  19   3       31.12       25.95      2.35 o 
   3  19   3        1.49        1.00      3.96 o 
  -2  20   3        9.82        8.90      2.86 o 
  -1  20   3        0.03        0.23      1.96 o 
   0  20   3        8.17        7.67      3.17 o 
   1  20   3        2.14        2.24      2.20 o 
   2  20   3       72.38       72.11      5.65 o 
  -2  21   3       12.11       15.92      2.86 o 
  -1  21   3       23.38       21.15      3.43 o 
   0  21   3        0.01       -0.55      2.71 o 
   1  21   3      108.09      103.48      5.04 o 
   0  22   3       29.76       43.39      4.39 o 
  -5   0   4      203.25      210.46     12.24 o 
  -4   0   4      444.23      422.70     10.14 o 
  -3   0   4      316.74      315.19     16.19 o 
  -2   0   4      655.22      686.88     16.90 o 
  -1   0   4      240.49      292.98      5.05 o 
   0   0   4      774.18      836.35     10.76 o 
   1   0   4      681.55      699.34     42.30 o 
   2   0   4      122.11      127.89      5.35 o 
  -5   1   4      103.02      126.28      2.29 o 
  -4   1   4      549.25      552.89      6.26 o 
  -3   1   4     1317.10     1340.91     20.91 o 
  -2   1   4      459.33      524.10      7.84 o 
  -1   1   4      382.76      395.72      4.05 o 
   0   1   4     2996.84     3045.60     27.56 o 
   1   1   4     1357.65     1609.05     18.89 o 
   2   1   4       90.37      110.11      3.82 o 
   4   1   4     1128.40     1006.85     27.33 o 
   5   1   4      105.00      102.56      3.37 o 
  -5   2   4        1.42        1.37      0.67 o 
  -4   2   4      149.11      154.00      2.31 o 
  -3   2   4      219.02      269.38      4.31 o 
  -2   2   4     1780.10     1750.89     18.33 o 
  -1   2   4     2326.81     2403.23     23.36 o 
   0   2   4     3114.69     3140.70     31.20 o 
   1   2   4     5465.65     5592.70     73.27 o 
   2   2   4      284.38      283.16      6.42 o 
   3   2   4      618.35      603.64     29.04 o 
   4   2   4      133.72      157.99      9.37 o 
   5   2   4       46.17       40.31      2.60 o 
  -5   3   4       16.05       19.62      1.22 o 
  -4   3   4       12.88       16.28      0.94 o 
  -3   3   4     1169.46     1196.20     11.75 o 
  -2   3   4        7.85        8.19      0.77 o 
  -1   3   4     1157.38     1260.73     11.13 o 
   0   3   4     1605.28     1616.10     17.22 o 
   1   3   4     1840.98     1959.41     32.97 o 
   2   3   4       20.80       27.66      3.03 o 
   3   3   4        6.28        6.72      3.32 o 
   4   3   4     2077.61     2102.07     38.90 o 
   5   3   4        1.05        1.37      2.65 o 
  -5   4   4        1.12        0.95      0.64 o 
  -4   4   4      123.68      119.28      2.04 o 
  -3   4   4      353.49      360.28      3.96 o 
  -2   4   4       13.68       21.42      0.97 o 
  -1   4   4       17.57       22.57      1.35 o 
   0   4   4      513.23      517.58      5.52 o 
   1   4   4     2425.85     2801.97     41.18 o 
   2   4   4      609.44      585.83     13.58 o 
   3   4   4     1152.21     1146.64     21.96 o 
   4   4   4      565.56      606.38     16.66 o 
   5   4   4       16.39       18.32      3.11 o 
  -6   5   4        7.45        6.87      8.76 o 
  -5   5   4        0.98        1.80      1.01 o 
  -4   5   4      267.26      256.14      3.61 o 
  -3   5   4        8.16       10.56      1.29 o 
  -2   5   4       97.31       88.76      1.85 o 
  -1   5   4       71.03       80.30      1.78 o 
   0   5   4     1897.13     1996.64     38.12 o 
   1   5   4     1387.53     1583.89     21.92 o 
   2   5   4       18.21       21.37      2.86 o 
   3   5   4      158.21      168.33     10.00 o 
   4   5   4      345.14      319.18     14.56 o 
   5   5   4        6.88        5.16      2.01 o 
  -6   6   4       25.48       25.20      5.55 o 
  -5   6   4       22.47       19.64      1.04 o 
  -4   6   4      136.92      137.18      2.48 o 
  -3   6   4      158.17      163.27      3.09 o 
  -2   6   4      386.60      397.33      4.61 o 
  -1   6   4       38.75       45.74      1.72 o 
   0   6   4      233.42      222.20      3.96 o 
   1   6   4      455.97      443.13      7.73 o 
   2   6   4       27.81       35.32      3.25 o 
   3   6   4      298.52      274.85     24.29 o 
   4   6   4      188.21      161.55     18.71 o 
   5   6   4        0.34        1.05      2.41 o 
  -6   7   4       20.26       18.58      5.60 o 
  -5   7   4       64.99       58.62      1.85 o 
  -4   7   4        0.11        0.59      1.30 o 
  -3   7   4      354.98      343.84      3.89 o 
  -2   7   4       55.45       53.21      1.56 o 
  -1   7   4      241.18      197.07      4.53 o 
   0   7   4      463.73      405.52      5.92 o 
   1   7   4      232.53      254.34     12.13 o 
   2   7   4      687.51      715.27     12.18 o 
   3   7   4        0.10        1.76      2.64 o 
   4   7   4      303.96      346.46     13.69 o 
   5   7   4       65.56       49.89     12.47 o 
  -6   8   4        2.50        3.77      8.40 o 
  -5   8   4        2.27        2.11      1.17 o 
  -4   8   4       31.37       30.08      1.59 o 
  -3   8   4      326.36      326.36      4.23 o 
  -2   8   4        2.67        4.76      1.48 o 
  -1   8   4     1348.93     1365.28     14.77 o 
   0   8   4        3.18        4.75      2.45 o 
   1   8   4       96.13      116.75      3.45 o 
   2   8   4      300.30      282.76      6.97 o 
   3   8   4      629.86      553.60     10.89 o 
   4   8   4        0.82        0.43      2.14 o 
   5   8   4       11.90        9.87      3.09 o 
  -5   9   4        6.15        8.27      1.08 o 
  -4   9   4      358.47      348.87      5.14 o 
  -3   9   4      170.12      150.70      3.07 o 
  -2   9   4      149.65      137.67      2.66 o 
  -1   9   4      846.01      851.16     10.97 o 
   0   9   4       25.80       22.61      2.34 o 
   1   9   4      394.18      354.15      6.77 o 
   2   9   4       76.17       69.16      4.62 o 
   3   9   4      264.14      252.47      7.12 o 
   4   9   4      351.84      341.26      8.32 o 
   5   9   4       74.29       78.53      8.41 o 
  -5  10   4        2.98        1.87      1.25 o 
  -4  10   4        0.82        0.74      1.44 o 
  -3  10   4       34.08       31.96      2.14 o 
  -2  10   4      558.86      548.49      7.01 o 
  -1  10   4     1837.07     1914.28     22.82 o 
   0  10   4       68.09       70.51      3.04 o 
   1  10   4      174.69      178.05      4.33 o 
   2  10   4     1545.60     1506.56     24.43 o 
   3  10   4      162.53      154.06      6.87 o 
   4  10   4        0.39        0.31      2.66 o 
   5  10   4       61.72       62.37      4.26 o 
  -5  11   4       30.07       31.86      2.06 o 
  -4  11   4       33.55       30.19      1.98 o 
  -3  11   4      226.08      231.23      3.93 o 
  -2  11   4      232.89      250.70      4.26 o 
  -1  11   4        0.10        3.16      2.10 o 
   0  11   4     3544.49     3690.60     50.05 o 
   1  11   4      863.92      831.60     13.05 o 
   2  11   4      691.58      659.55     14.49 o 
   3  11   4      431.08      406.48      9.24 o 
   4  11   4      169.25      151.99      4.64 o 
   5  11   4       72.36       70.62      4.87 o 
  -5  12   4      107.75       95.19      5.89 o 
  -4  12   4       55.35       56.65      2.59 o 
  -3  12   4      100.40       93.82      2.59 o 
  -2  12   4      237.56      210.10      3.94 o 
  -1  12   4      214.51      213.90      4.10 o 
   0  12   4       43.76       43.37      3.98 o 
   1  12   4      244.51      234.66      6.54 o 
   2  12   4      704.39      642.36     11.12 o 
   3  12   4       73.62       72.42      5.25 o 
   4  12   4       16.01       15.38      4.52 o 
   5  12   4      184.79      182.88      6.34 o 
  -5  13   4       12.15       12.89      2.47 o 
  -4  13   4       78.33       83.67      3.59 o 
  -3  13   4       36.00       35.62      2.01 o 
  -2  13   4       86.45       85.44      2.97 o 
  -1  13   4      245.02      220.89      4.71 o 
   0  13   4      157.75      134.62      5.67 o 
   1  13   4      709.52      721.74     12.25 o 
   2  13   4      102.07      101.04      2.27 o 
   3  13   4        0.04       -0.28      3.75 o 
   4  13   4      107.96      131.05      5.28 o 
  -5  14   4       39.42       40.11      6.87 o 
  -4  14   4        0.06        0.06      1.16 o 
  -3  14   4        0.07       -1.18      1.78 o 
  -2  14   4       71.90       63.16      3.08 o 
  -1  14   4       29.54       31.90      2.65 o 
   0  14   4       22.97       22.02      3.10 o 
   1  14   4        0.64       -0.35      2.16 o 
   2  14   4      147.76      142.49      3.06 o 
   3  14   4        2.13        3.86      3.15 o 
   4  14   4       28.79       42.19     11.20 o 
  -4  15   4       60.94       56.84      2.20 o 
  -3  15   4        0.06        0.13      1.41 o 
  -2  15   4        6.80       10.73      2.46 o 
  -1  15   4      142.16      127.84      3.51 o 
   0  15   4        0.01       -0.70      2.43 o 
   1  15   4       45.59       52.52      3.56 o 
   2  15   4       22.92       20.85      1.69 o 
   3  15   4       68.91       61.36      5.12 o 
   4  15   4       25.53       30.64      4.80 o 
  -4  16   4       46.25       40.45      2.54 o 
  -3  16   4       70.39       60.43      2.43 o 
  -2  16   4       52.33       58.52      3.18 o 
  -1  16   4       29.68       28.36      3.44 o 
   0  16   4       86.42       81.58      4.29 o 
   1  16   4      270.31      275.18      6.32 o 
   2  16   4       87.15       81.56      2.68 o 
   3  16   4        2.58        8.54      4.22 o 
   4  16   4        0.02        1.42      4.47 o 
  -4  17   4        3.24        2.30      1.54 o 
  -3  17   4       42.16       38.31      2.47 o 
  -2  17   4       71.49       72.98      3.15 o 
  -1  17   4      142.33      138.61      4.55 o 
   0  17   4      216.64      231.17      7.79 o 
   1  17   4       75.18       72.71      4.14 o 
   2  17   4       17.12       14.79      1.73 o 
   3  17   4        0.01        1.55      3.62 o 
  -3  18   4       43.90       44.88      3.31 o 
  -2  18   4       18.18       19.15      2.75 o 
  -1  18   4        0.32        0.46      2.12 o 
   0  18   4       10.99       11.96      4.35 o 
   1  18   4      103.44      102.71      4.55 o 
   2  18   4       24.36       26.04      3.85 o 
   3  18   4      127.99      143.54      7.16 o 
  -3  19   4       35.34       40.48      2.55 o 
  -2  19   4        1.60        3.17      2.65 o 
  -1  19   4      109.88      108.68      5.30 o 
   0  19   4      151.19      167.76      6.46 o 
   1  19   4      169.21      169.94      4.87 o 
   2  19   4       26.42       32.17      4.19 o 
  -2  20   4       22.47       28.32      2.85 o 
  -1  20   4      111.85      121.63      5.28 o 
   0  20   4       15.44       21.97      3.42 o 
   1  20   4       70.90       76.09      3.46 o 
   2  20   4       79.06       84.96      5.30 o 
  -1  21   4        0.64        0.85      2.47 o 
   0  21   4       88.45       89.36      4.57 o 
   1  21   4       34.70       40.53      4.51 o 
  -5   1   5        0.47        1.25      2.92 o 
  -4   1   5       89.53       87.02     13.57 o 
  -3   1   5      331.83      345.14      9.40 o 
  -2   1   5      199.62      213.07      5.36 o 
  -1   1   5     1666.83     1820.66     15.95 o 
   0   1   5      127.97      117.76      1.90 o 
   1   1   5       38.36       38.75      4.95 o 
   2   1   5        2.87        3.31      2.06 o 
   3   1   5     1253.82     1167.20     68.21 o 
   4   1   5      122.03      135.91      7.94 o 
  -5   2   5        7.79        5.99      4.09 o 
  -4   2   5       85.46      107.92      6.50 o 
  -3   2   5      235.78      251.04      7.04 o 
  -2   2   5     2496.54     2557.07     32.06 o 
  -1   2   5       37.55       46.11      1.49 o 
   0   2   5      208.18      172.02      2.56 o 
   1   2   5     4109.81     4348.50     55.74 o 
   2   2   5       24.29       25.07      2.64 o 
   3   2   5      114.59      111.13      5.69 o 
   4   2   5       23.67       34.46      6.01 o 
   5   2   5      208.34      197.85      4.80 o 
  -5   3   5        4.04        1.23      1.59 o 
  -4   3   5      436.34      402.90     15.39 o 
  -3   3   5     1268.92     1210.17     12.89 o 
  -2   3   5     3653.28     3848.60     42.14 o 
  -1   3   5      113.99       90.61      2.45 o 
   0   3   5        0.10        0.90      0.97 o 
   1   3   5      120.06      110.27      2.26 o 
   2   3   5      756.82      807.23     10.90 o 
   3   3   5       68.35       58.49      6.31 o 
   4   3   5      168.29      180.15      4.85 o 
   5   3   5       64.63       64.80      3.97 o 
  -5   4   5      179.39      179.54     11.60 o 
  -4   4   5        2.80        1.17      1.11 o 
  -3   4   5       64.21       50.49      1.18 o 
  -2   4   5       18.74       24.44      1.99 o 
  -1   4   5      746.33      778.89      8.15 o 
   0   4   5        9.47        8.17      1.41 o 
   1   4   5       55.87       63.96     12.17 o 
   2   4   5     1052.99      962.65     14.58 o 
   3   4   5      312.48      312.91     10.77 o 
   4   4   5      207.73      397.01     11.52 o 
  -6   5   5       18.47       20.67      6.21 o 
  -5   5   5       51.42       49.95      2.65 o 
  -4   5   5      655.47      611.88     10.61 o 
  -3   5   5      874.33      871.64      8.85 o 
  -2   5   5       42.57       49.18      1.38 o 
  -1   5   5      434.59      438.61      4.69 o 
   0   5   5      763.48      706.73      8.49 o 
   1   5   5      452.43      579.09      9.46 o 
   2   5   5       70.84       83.55     19.69 o 
   3   5   5     1004.97     1111.42     54.18 o 
   4   5   5      234.95      232.89      4.52 o 
   5   5   5       19.58       49.22      7.02 o 
  -6   6   5       92.06      102.57     14.46 o 
  -5   6   5       79.93       86.08      5.76 o 
  -4   6   5      105.41       98.25      2.89 o 
  -3   6   5      238.28      223.47      4.13 o 
  -2   6   5      731.36      721.07      7.54 o 
  -1   6   5     2139.11     2221.85     25.27 o 
   0   6   5      157.51      130.54      2.16 o 
   1   6   5       48.62       33.26      2.67 o 
   2   6   5      252.05      222.26     17.25 o 
   3   6   5      234.35      228.22      5.72 o 
   4   6   5       53.04       50.12      2.11 o 
   5   6   5       81.95       86.92      3.98 o 
  -6   7   5       11.02        9.96      4.45 o 
  -5   7   5        4.33        1.96      1.57 o 
  -4   7   5      237.42      244.91      3.80 o 
  -3   7   5      173.79      156.88      3.79 o 
  -2   7   5        2.77        1.19      1.28 o 
  -1   7   5      134.80      121.71      2.85 o 
   0   7   5      697.17      680.14      8.05 o 
   1   7   5     1005.47     1015.73     15.86 o 
   2   7   5      232.31      245.86      6.70 o 
   3   7   5       29.28       45.31     16.19 o 
   4   7   5      741.17      669.49     11.32 o 
   5   7   5       15.99       73.15     15.36 o 
  -5   8   5      329.32      289.79     11.16 o 
  -4   8   5       56.64       63.46      2.03 o 
  -3   8   5       37.98       41.17      2.15 o 
  -2   8   5      105.49       92.95      2.59 o 
  -1   8   5       67.42       72.15      2.39 o 
   0   8   5      169.85      166.45      3.52 o 
   1   8   5      274.86      256.76     16.13 o 
   2   8   5      430.84      435.06     10.32 o 
   3   8   5      160.11      148.63      4.66 o 
   4   8   5        0.64       36.42     17.27 o 
   5   8   5      127.05      119.30      5.28 o 
  -5   9   5       11.95       12.36      2.88 o 
  -4   9   5        3.99        4.50      1.83 o 
  -3   9   5       24.22       28.77      1.79 o 
  -2   9   5      445.60      452.42      5.52 o 
  -1   9   5      111.50      115.37      3.21 o 
   0   9   5      390.74      393.88      7.62 o 
   1   9   5      107.93      127.73      3.21 o 
   2   9   5       71.17       64.39      4.38 o 
   3   9   5        1.74       -0.38      2.94 o 
   4   9   5        3.88        2.83      2.74 o 
   5   9   5        2.50       -0.86      2.44 o 
  -5  10   5       10.19       11.48      1.81 o 
  -4  10   5       43.60       52.02      2.47 o 
  -3  10   5        8.04        5.34      1.74 o 
  -2  10   5        0.28        0.37      1.21 o 
  -1  10   5       78.51       80.67      3.36 o 
   0  10   5      244.49      249.32      5.23 o 
   1  10   5       15.14       23.20      2.85 o 
   2  10   5      123.74      139.54      6.57 o 
   3  10   5      115.74       97.03      5.35 o 
   4  10   5        0.91        2.62      2.48 o 
   5  10   5        0.54        1.20      3.19 o 
  -5  11   5        9.90        7.61      1.96 o 
  -4  11   5        5.42        4.63      1.50 o 
  -3  11   5      176.01      171.25      3.49 o 
  -2  11   5        2.13        5.97      1.52 o 
  -1  11   5      317.88      276.79      5.14 o 
   0  11   5       15.73       22.80      2.94 o 
   1  11   5       28.51       36.34      3.30 o 
   2  11   5        6.95       12.57      3.80 o 
   3  11   5       94.50       92.11      5.13 o 
   4  11   5       35.33       43.29      4.12 o 
   5  11   5       23.07       26.76      3.54 o 
  -5  12   5       10.71        7.08      3.18 o 
  -4  12   5        0.09       -0.04      0.96 o 
  -3  12   5       23.52       26.63      2.06 o 
  -2  12   5        1.71        3.22      1.60 o 
  -1  12   5        5.25        6.53      1.99 o 
   0  12   5        2.93        0.26      2.17 o 
   1  12   5        0.01        0.82      3.00 o 
   2  12   5        8.63       14.03      3.16 o 
   3  12   5       84.21       82.66      6.43 o 
   4  12   5       10.93       13.54      3.47 o 
  -5  13   5       13.81       13.35      2.16 o 
  -4  13   5      182.21      169.13      3.74 o 
  -3  13   5        2.39        3.83      1.65 o 
  -2  13   5        0.01        1.47      1.69 o 
  -1  13   5        1.93        1.38      2.01 o 
   0  13   5        0.15       -0.66      2.51 o 
   1  13   5       30.19       33.73      3.98 o 
   2  13   5        3.55        2.76      3.84 o 
   3  13   5      129.43      134.27      5.49 o 
   4  13   5       43.36       45.46      4.87 o 
  -4  14   5       68.76       65.27      2.37 o 
  -3  14   5        7.69        6.36      1.96 o 
  -2  14   5       39.84       39.41      2.39 o 
  -1  14   5      125.99      117.22      3.42 o 
   0  14   5      142.41      163.10      5.28 o 
   1  14   5        2.89        3.97      2.52 o 
   2  14   5      134.73      157.55      7.42 o 
   3  14   5      193.47      190.86      7.27 o 
   4  14   5        6.10        7.34      5.13 o 
  -4  15   5      145.92      132.52      3.53 o 
  -3  15   5      103.39      112.37      3.52 o 
  -2  15   5       10.20        8.85      1.86 o 
  -1  15   5      191.68      182.31      4.66 o 
   0  15   5      647.81      676.92     11.78 o 
   1  15   5        0.58        1.78      2.50 o 
   2  15   5       18.16       18.87      4.24 o 
   3  15   5      267.53      275.90      8.74 o 
   4  15   5        1.90       -0.08      3.26 o 
  -4  16   5      120.58      104.17      3.36 o 
  -3  16   5       52.68       54.96      2.77 o 
  -2  16   5       58.56       62.79      2.67 o 
  -1  16   5      365.27      371.94      7.00 o 
   0  16   5       16.08       16.65      3.63 o 
   1  16   5      286.21      291.37      6.54 o 
   2  16   5       72.97       73.56      4.80 o 
   3  16   5       64.42       71.98      6.54 o 
  -3  17   5      167.02      159.20      4.44 o 
  -2  17   5        0.66        0.78      1.83 o 
  -1  17   5        0.57        0.36      2.21 o 
   0  17   5      252.45      247.46      7.10 o 
   1  17   5       95.82      100.70      4.75 o 
   2  17   5       24.94       19.19      5.11 o 
   3  17   5       69.97       79.94      7.19 o 
  -3  18   5       31.23       31.57      2.60 o 
  -2  18   5      141.12      136.41      4.55 o 
  -1  18   5      121.68      124.60      4.10 o 
   0  18   5        8.28       10.58      3.73 o 
   1  18   5       18.12       16.79      2.50 o 
   2  18   5       26.05       34.00      3.74 o 
   3  18   5        4.43        5.42      5.27 o 
  -2  19   5        3.13        5.82      2.88 o 
  -1  19   5       22.82       33.08      3.87 o 
   0  19   5      145.30      145.91      5.88 o 
   1  19   5       17.20       19.78      1.90 o 
   2  19   5        0.21        1.15      2.92 o 
  -2  20   5        2.57        4.52      2.45 o 
  -1  20   5        9.51       10.27      3.08 o 
   0  20   5        6.16        5.40      3.82 o 
   1  20   5       26.98       35.72      4.78 o 
  -1  21   5       11.01        7.55      3.27 o 
   0  21   5       30.20       38.20      3.95 o 
  -5   0   6       26.94       35.58      6.26 o 
  -4   0   6        9.34       23.72      6.36 o 
  -3   0   6      167.02      169.71      8.09 o 
  -2   0   6     1691.92     1811.36     31.97 o 
  -1   0   6     4867.42     5122.82     77.89 o 
   0   0   6      362.84      363.98      5.94 o 
   1   0   6      461.65      480.11      9.15 o 
   2   0   6     2443.83     2302.61     58.23 o 
   3   0   6     2278.55     2239.24     59.66 o 
  -5   1   6       44.68       40.95      7.90 o 
  -4   1   6      652.32      671.66     16.10 o 
  -3   1   6        2.82        7.15      4.14 o 
  -2   1   6       14.61       19.02      1.19 o 
  -1   1   6      898.00      946.82      8.49 o 
   0   1   6      186.64      171.02      2.72 o 
   1   1   6      117.41      141.85      8.44 o 
   2   1   6      113.96      138.43      5.40 o 
   3   1   6     2170.36     2046.47     54.52 o 
   4   1   6      298.87      280.98     11.55 o 
  -5   2   6       57.24       55.45      4.88 o 
  -4   2   6        0.17        1.60      3.46 o 
  -3   2   6      521.87      494.07     10.93 o 
  -2   2   6     1420.56     1440.09     15.81 o 
  -1   2   6      117.21      117.95      1.93 o 
   0   2   6      805.00      852.64      8.36 o 
   1   2   6      167.48      172.24      2.94 o 
   2   2   6      753.63      722.76     16.41 o 
   4   2   6        6.09       18.63      5.70 o 
  -5   3   6        9.36        9.06      4.67 o 
  -4   3   6      103.42      107.07      8.37 o 
  -3   3   6       20.14       18.76      3.20 o 
  -2   3   6       56.33       48.79      1.51 o 
  -1   3   6      641.90      618.05      6.26 o 
   0   3   6      213.97      248.18      3.02 o 
   1   3   6      264.28      250.93      3.80 o 
   2   3   6      502.47      510.52      8.47 o 
   3   3   6      474.05      477.01     16.44 o 
   4   3   6      138.87      135.40      4.28 o 
  -6   4   6       28.05       37.77     12.27 o 
  -5   4   6       60.62       52.83      5.93 o 
  -4   4   6        1.25        0.66      5.46 o 
  -3   4   6        0.03        0.24      0.70 o 
  -2   4   6      112.79      124.44      1.95 o 
  -1   4   6       92.58      109.37      2.21 o 
   0   4   6     1156.45     1339.11     14.57 o 
   1   4   6      349.61      386.68      6.13 o 
   2   4   6     1433.12     1508.42     86.25 o 
   3   4   6      493.26      541.49     19.24 o 
   4   4   6       32.71       31.90      2.21 o 
  -6   5   6        6.52        4.53      4.01 o 
  -5   5   6       37.66       41.77      9.49 o 
  -4   5   6        1.47        1.31      0.86 o 
  -3   5   6      303.96      312.10      3.75 o 
  -2   5   6       13.57       14.96      1.25 o 
  -1   5   6      124.88      146.32      2.91 o 
   0   5   6       49.49       46.08      1.64 o 
   1   5   6       18.96       35.79     10.45 o 
   2   5   6      152.26      162.94     23.17 o 
   3   5   6      207.89      181.22      9.57 o 
   4   5   6        6.85       23.36     18.27 o 
   5   5   6        4.43        4.64      3.69 o 
  -5   6   6        0.43       -1.19      3.43 o 
  -4   6   6        0.33        0.74      1.11 o 
  -3   6   6      215.87      204.84      3.07 o 
  -2   6   6        4.79        3.56      1.29 o 
  -1   6   6       17.79       16.66      1.31 o 
   0   6   6        0.34        0.33      1.18 o 
   1   6   6      238.50      227.12      9.75 o 
   2   6   6       44.11       42.16      6.13 o 
   3   6   6       52.63      128.74      9.41 o 
   4   6   6       28.73       47.41      8.82 o 
   5   6   6        4.98        1.69      2.99 o 
  -5   7   6        3.17        7.61      4.78 o 
  -4   7   6       84.25       70.26      2.00 o 
  -3   7   6      111.82      115.69      1.80 o 
  -2   7   6      222.60      238.02      3.39 o 
  -1   7   6       69.81       82.92      2.37 o 
   0   7   6      390.27      360.35      4.86 o 
   1   7   6      662.32      647.20     12.55 o 
   2   7   6       10.03        5.37      3.14 o 
   3   7   6      337.22      309.08     31.54 o 
   4   7   6      179.16      159.34      6.40 o 
   5   7   6        3.06        4.03      2.91 o 
  -5   8   6       28.04       31.27      5.91 o 
  -4   8   6        0.01        0.30      0.85 o 
  -3   8   6        6.37        3.93      1.35 o 
  -2   8   6        0.80        5.68      1.26 o 
  -1   8   6      184.00      190.26      3.22 o 
   0   8   6      406.53      428.93      6.37 o 
   1   8   6      542.93      509.62      9.95 o 
   2   8   6      542.16      492.71     11.27 o 
   3   8   6      440.92      410.87      8.42 o 
   4   8   6        4.99        0.68      3.00 o 
   5   8   6        0.53        0.87      3.40 o 
  -5   9   6        0.03       -0.73      3.48 o 
  -4   9   6      300.67      284.19      6.41 o 
  -3   9   6        1.36        0.96      0.99 o 
  -2   9   6       22.94       18.41      1.59 o 
  -1   9   6       34.70       28.52      2.20 o 
   0   9   6     1565.55     1534.23     16.03 o 
   1   9   6      308.23      297.56      7.42 o 
   2   9   6       43.95       35.69      3.75 o 
   3   9   6      663.35      649.66     11.36 o 
   4   9   6      260.13      233.56      6.31 o 
   5   9   6        2.65        1.37      2.89 o 
  -5  10   6        7.49       10.62      5.01 o 
  -4  10   6       66.58       69.52      2.72 o 
  -3  10   6      462.85      448.03      6.08 o 
  -2  10   6       93.59       89.24      2.36 o 
  -1  10   6       59.14       51.36      2.62 o 
   0  10   6      545.51      518.12      8.70 o 
   1  10   6     1379.68     1376.89     25.37 o 
   2  10   6      146.37      133.18      6.54 o 
   3  10   6      342.73      363.69      9.75 o 
   4  10   6      206.91      187.41      6.42 o 
   5  10   6       32.58       33.98      4.65 o 
  -5  11   6        1.15        1.83      1.54 o 
  -4  11   6      146.68      146.77      3.28 o 
  -3  11   6      225.08      214.36      3.86 o 
  -2  11   6       85.37       73.32      2.77 o 
  -1  11   6      251.44      244.62      5.00 o 
   0  11   6     1389.24     1362.91     16.94 o 
   1  11   6      108.02      104.72      4.22 o 
   2  11   6        2.28        0.91      2.57 o 
   3  11   6      362.33      348.65      9.20 o 
   4  11   6       91.78       85.67      5.27 o 
  -5  12   6       48.48       37.16      2.90 o 
  -4  12   6        0.23        0.43      1.04 o 
  -3  12   6      211.86      185.17      5.51 o 
  -2  12   6       96.69      104.98      3.15 o 
  -1  12   6        0.92       -0.37      2.03 o 
   0  12   6      449.44      426.10      6.91 o 
   1  12   6     2013.77     1981.06     26.21 o 
   2  12   6       63.24       71.60      4.79 o 
   3  12   6       39.80       45.44      4.37 o 
   4  12   6      268.50      280.61      8.20 o 
  -4  13   6        0.33        0.41      1.07 o 
  -3  13   6       96.33      101.44      2.63 o 
  -2  13   6       16.51       17.07      1.97 o 
  -1  13   6       36.94       35.56      2.56 o 
   0  13   6       62.02       64.43      3.19 o 
   1  13   6      923.75      925.83     14.19 o 
   2  13   6      114.66      110.42      6.75 o 
   3  13   6        4.74       10.06      4.03 o 
   4  13   6      217.96      246.38      7.25 o 
  -4  14   6        0.42        0.02      1.08 o 
  -3  14   6       26.85       31.38      2.04 o 
  -2  14   6      184.81      185.61      3.60 o 
  -1  14   6       20.11       20.13      2.14 o 
   0  14   6      296.99      303.23      6.36 o 
   1  14   6        1.20        1.14      2.55 o 
   2  14   6        0.04       -0.32      3.08 o 
   3  14   6        3.51        2.10      3.87 o 
   4  14   6       30.92       31.83      3.98 o 
  -4  15   6        0.70        0.33      1.22 o 
  -3  15   6       14.35       18.72      2.65 o 
  -2  15   6       61.37       58.56      2.66 o 
  -1  15   6        0.54        0.04      1.82 o 
   0  15   6      260.26      255.30      6.09 o 
   1  15   6       11.93       15.77      2.91 o 
   2  15   6       16.35       20.71      3.82 o 
   3  15   6       33.71       32.40      5.78 o 
  -4  16   6        3.06        1.76      1.50 o 
  -3  16   6        2.05        2.51      1.88 o 
  -2  16   6        1.69        0.64      1.94 o 
  -1  16   6       17.10       23.56      2.63 o 
   0  16   6      219.41      222.77      5.84 o 
   1  16   6        3.02        0.62      0.94 o 
   2  16   6        5.24       10.83      4.80 o 
   3  16   6        0.04        2.56      3.46 o 
  -3  17   6        3.66        2.06      2.02 o 
  -2  17   6       11.54       13.28      2.26 o 
  -1  17   6       10.09       15.92      2.66 o 
   0  17   6        2.31        1.97      2.76 o 
   1  17   6        0.21       -0.30      0.99 o 
   2  17   6        4.21        9.80      3.77 o 
   3  17   6       68.33       78.89      6.37 o 
  -3  18   6       17.81       19.58      2.60 o 
  -2  18   6       16.49       20.99      2.51 o 
  -1  18   6        0.22        0.57      1.99 o 
   0  18   6       46.90       42.76      3.83 o 
   1  18   6       84.10       91.70      4.68 o 
   2  18   6      133.01      142.80      7.17 o 
  -2  19   6        5.26        6.06      2.85 o 
  -1  19   6       77.50       75.50      4.22 o 
   0  19   6       56.54       70.40      5.15 o 
   1  19   6       11.93        8.64      4.35 o 
   2  19   6        9.26       13.36      5.89 o 
  -1  20   6       12.29        9.06      3.49 o 
   0  20   6       46.04       54.58      5.32 o 
   1  20   6       44.62       48.82      5.08 o 
  -5   1   7       13.53       21.63      4.30 o 
  -4   1   7        7.53        8.76      3.60 o 
  -3   1   7        3.04        1.45      4.45 o 
  -2   1   7        7.45        6.27      0.51 o 
  -1   1   7       69.13       59.99      1.41 o 
   0   1   7      313.20      305.20      4.27 o 
   1   1   7       39.65       42.66      1.94 o 
   2   1   7       14.67       10.31      2.90 o 
  -5   2   7       27.51       23.57      5.47 o 
  -4   2   7       22.56       13.47      5.50 o 
  -3   2   7     1266.79     1255.00     29.56 o 
  -2   2   7       65.15       77.06      1.96 o 
  -1   2   7        0.00        3.32      0.82 o 
   0   2   7     1343.23     1437.10     14.01 o 
   1   2   7        3.24        4.36      1.56 o 
   2   2   7        2.12        5.29      1.32 o 
   3   2   7       34.67       39.53     15.09 o 
  -6   3   7        5.60        3.51     10.49 o 
  -5   3   7       10.41        9.84      3.90 o 
  -4   3   7      727.83      693.68     17.65 o 
  -3   3   7      349.62      362.35      8.05 o 
  -2   3   7       40.60       37.99      1.16 o 
  -1   3   7       55.52       46.22      1.67 o 
   0   3   7       23.71       16.14      1.42 o 
   1   3   7       37.26       27.20      1.82 o 
   2   3   7        5.94        8.42      1.47 o 
   3   3   7       11.94       12.25      3.59 o 
   4   3   7      167.86      148.63      4.17 o 
  -5   4   7       12.47       19.51      4.33 o 
  -4   4   7        5.18       20.81      7.58 o 
  -3   4   7      200.05      179.95      4.10 o 
  -2   4   7       11.53       10.38      0.91 o 
  -1   4   7      621.05      679.94      7.67 o 
   0   4   7      869.29      865.62      9.61 o 
   1   4   7     1391.09     1365.04     15.48 o 
   2   4   7      158.00      140.19      4.76 o 
   3   4   7      504.11      472.27     16.34 o 
   4   4   7      257.33      238.12     11.55 o 
  -5   5   7       39.69       40.20      6.04 o 
  -4   5   7      582.71      615.08     14.72 o 
  -3   5   7      178.88      176.66      3.53 o 
  -2   5   7       16.67       17.78      1.06 o 
  -1   5   7        1.65        1.86      1.27 o 
   0   5   7     3673.84     3728.61     43.82 o 
   1   5   7      837.01      837.28     10.22 o 
   2   5   7       40.45       75.60     25.15 o 
   3   5   7      892.94      926.90     20.84 o 
   4   5   7        8.85        9.82      6.36 o 
   5   5   7       64.84      158.05     26.08 o 
  -5   6   7       25.25       27.29      4.90 o 
  -4   6   7       22.80       17.29      3.81 o 
  -3   6   7      888.65      869.95     13.81 o 
  -2   6   7       38.18       37.35      1.61 o 
  -1   6   7       41.74       40.26      2.30 o 
   0   6   7        1.63        0.21      1.64 o 
   1   6   7      614.99      609.30     10.13 o 
   2   6   7      102.85       98.32      8.16 o 
   3   6   7       61.48       68.09      5.50 o 
   4   6   7      275.32      266.60     12.06 o 
   5   6   7      121.31      168.76      8.04 o 
  -5   7   7       91.98      112.52     10.85 o 
  -4   7   7      172.35      152.18      8.38 o 
  -3   7   7        0.78        0.50      0.89 o 
  -2   7   7       32.16       44.32      2.18 o 
  -1   7   7      456.43      434.36      6.64 o 
   0   7   7       75.21       83.75      3.20 o 
   1   7   7        5.87        9.76      3.18 o 
   2   7   7       84.82       92.68      5.42 o 
   3   7   7      588.21      565.53     10.03 o 
   4   7   7       28.11       73.98     22.86 o 
   5   7   7       26.01       24.99      3.43 o 
  -5   8   7       49.19       52.80      5.52 o 
  -4   8   7        5.30        4.33      0.55 o 
  -3   8   7        8.33        8.25      0.83 o 
  -2   8   7      249.47      273.29      3.61 o 
  -1   8   7       77.50       78.58      2.07 o 
   0   8   7      165.27      178.86      3.95 o 
   1   8   7      457.38      422.11      8.18 o 
   2   8   7      439.82      439.36      8.80 o 
   3   8   7       68.93      109.90     29.50 o 
   4   8   7        6.52        3.61      4.01 o 
   5   8   7        7.45        5.16      3.99 o 
  -5   9   7       22.60       36.42      5.22 o 
  -4   9   7       16.42       17.22      2.35 o 
  -3   9   7       41.54       47.56      1.79 o 
  -2   9   7       45.92       53.74      1.96 o 
  -1   9   7       29.46       32.36      1.79 o 
   0   9   7       50.74       45.87      2.55 o 
   1   9   7      163.13      158.08      6.68 o 
   2   9   7      262.85      239.75     12.34 o 
   3   9   7      240.14      212.44      6.63 o 
   4   9   7       15.08       18.09      3.49 o 
  -5  10   7        3.70       16.99      5.54 o 
  -4  10   7        8.73        6.88      2.45 o 
  -3  10   7        1.30        2.05      0.91 o 
  -2  10   7       19.78       18.11      1.74 o 
  -1  10   7      252.55      262.05      4.22 o 
   0  10   7       28.82       29.01      2.04 o 
   1  10   7      318.96      310.42      7.70 o 
   2  10   7       69.21       53.27      4.65 o 
   3  10   7        1.79        2.09      2.98 o 
   4  10   7       29.60       36.06      5.40 o 
  -5  11   7        0.00        2.21      5.32 o 
  -4  11   7       25.51       21.56      2.47 o 
  -3  11   7       24.01       24.20      1.55 o 
  -2  11   7       35.91       33.38      2.01 o 
  -1  11   7      356.51      380.04      5.71 o 
   0  11   7        0.22        1.71      1.05 o 
   1  11   7        1.33        2.77      3.67 o 
   2  11   7       72.92       62.84      4.74 o 
   3  11   7       45.15       46.57      4.49 o 
   4  11   7        0.06       -0.33      3.13 o 
  -4  12   7       12.02        7.09      3.71 o 
  -3  12   7        8.04        6.47      1.93 o 
  -2  12   7       11.18       14.84      1.68 o 
  -1  12   7       89.99       90.92      2.89 o 
   0  12   7       49.40       53.27      2.36 o 
   1  12   7       16.49       19.31      6.12 o 
   2  12   7      152.94      152.06      7.44 o 
   3  12   7      112.22      104.80      6.06 o 
   4  12   7       17.45       21.93      3.95 o 
  -4  13   7       71.90       56.25      3.06 o 
  -3  13   7        6.33        8.37      1.78 o 
  -2  13   7       17.42       21.11      2.04 o 
  -1  13   7       67.77       68.60      3.38 o 
   0  13   7      256.60      250.90      3.92 o 
   1  13   7        4.71        2.72      0.79 o 
   2  13   7      102.92      112.18      5.15 o 
   3  13   7      153.35      167.35      7.31 o 
   4  13   7       39.01       41.14      5.21 o 
  -4  14   7        7.98        7.69      1.58 o 
  -3  14   7       38.56       41.84      2.37 o 
  -2  14   7        2.00        0.94      2.21 o 
  -1  14   7      146.24      150.08      4.51 o 
   0  14   7       17.32       26.22      3.44 o 
   1  14   7      177.60      181.69      6.68 o 
   2  14   7       45.44       36.33      4.18 o 
   3  14   7      109.11      118.53      6.82 o 
  -4  15   7      146.36      130.49      7.57 o 
  -3  15   7       38.30       28.97      2.15 o 
  -2  15   7      104.79       98.36      3.21 o 
  -1  15   7       87.83       92.81      3.65 o 
   0  15   7       81.04       73.17      4.27 o 
   1  15   7       28.33       20.37      3.10 o 
   2  15   7       96.33      108.66      6.13 o 
   3  15   7       58.22       43.09      5.43 o 
  -3  16   7      119.80      113.49      3.12 o 
  -2  16   7      176.35      173.29      4.22 o 
  -1  16   7       34.18       38.06      3.45 o 
   0  16   7      174.24      169.41      5.44 o 
   1  16   7       34.89       26.74      9.71 o 
   2  16   7       20.21       18.00      4.41 o 
   3  16   7        3.50        2.83      4.30 o 
  -3  17   7        0.68        0.24      1.47 o 
  -2  17   7       28.91       25.58      3.36 o 
  -1  17   7      180.70      184.97      4.93 o 
   0  17   7      117.53      135.70      4.09 o 
   1  17   7       39.11       23.41      8.25 o 
   2  17   7       17.35       11.71      5.48 o 
  -2  18   7      284.55      273.15      6.20 o 
  -1  18   7        1.62        3.07      2.58 o 
   0  18   7       18.65       20.21      2.87 o 
   1  18   7       21.07       14.70      4.27 o 
   2  18   7        8.21        9.42      5.44 o 
  -2  19   7        2.87        4.39      3.26 o 
  -1  19   7      206.44      204.89      5.21 o 
   0  19   7       17.06       15.95      2.93 o 
   1  19   7       23.47       20.48      5.29 o 
  -5   0   8        0.28       -1.43      5.19 o 
  -4   0   8       68.58       86.84      7.94 o 
  -3   0   8        0.44        0.87      4.12 o 
  -2   0   8       42.59       33.36      2.21 o 
  -1   0   8       98.17      119.72      3.94 o 
   0   0   8     2328.16     2416.02     44.28 o 
   1   0   8     1812.53     1883.64     47.75 o 
   2   0   8      627.74      609.50     17.46 o 
   3   0   8       97.48       40.21      3.05 o 
   4   0   8      176.34      171.69     10.23 o 
  -5   1   8       25.32       24.22      4.73 o 
  -4   1   8      101.45      116.47      6.17 o 
  -3   1   8        5.02        5.12      3.34 o 
  -2   1   8      747.66      768.08      7.42 o 
  -1   1   8       87.56       84.18      1.81 o 
   0   1   8     1752.46     1801.22     23.39 o 
   1   1   8      732.10      784.75     24.10 o 
   2   1   8      866.82      886.90     19.96 o 
   3   1   8      518.58      448.74      9.38 o 
  -5   2   8       34.46       37.74      4.96 o 
  -4   2   8        5.50        6.55      4.56 o 
  -3   2   8      191.46      192.02      8.15 o 
  -2   2   8       25.19       17.72      0.75 o 
  -1   2   8      187.44      210.03      2.76 o 
   0   2   8       65.06       66.60      2.42 o 
   1   2   8     1205.88     1247.53     18.49 o 
   2   2   8        4.37        2.01      1.67 o 
   3   2   8        2.05       27.60     29.96 o 
  -5   3   8       21.21       39.39      8.25 o 
  -4   3   8        2.22        2.01      3.54 o 
  -3   3   8       23.69       17.47      3.40 o 
  -2   3   8       10.48        9.66      1.17 o 
  -1   3   8      289.77      313.95      3.83 o 
   0   3   8        9.29       11.86      1.48 o 
   1   3   8      127.61      121.14      7.02 o 
   2   3   8       15.21       22.03      2.01 o 
   3   3   8      309.16      335.60      7.33 o 
  -5   4   8        0.48        1.97      4.69 o 
  -4   4   8        6.31        9.42      5.10 o 
  -3   4   8      224.55      214.54     11.19 o 
  -2   4   8        0.64        0.82      0.95 o 
  -1   4   8        2.24        1.13      1.58 o 
   0   4   8      736.72      748.76      8.63 o 
   1   4   8       85.85       94.24      3.56 o 
   2   4   8       42.18       40.22      3.60 o 
   3   4   8        5.88        1.93      5.19 o 
  -5   5   8        6.17       10.08      4.33 o 
  -4   5   8      196.81      197.27      7.75 o 
  -3   5   8       20.71       18.40      1.09 o 
  -2   5   8        4.67        9.03      1.21 o 
  -1   5   8      363.29      377.53      5.10 o 
   0   5   8       16.76       17.88      2.02 o 
   1   5   8       35.59       33.01      2.34 o 
   2   5   8       15.52       23.07      5.78 o 
   3   5   8      119.76      138.21     13.82 o 
   4   5   8        5.12      109.95      8.76 o 
  -5   6   8        5.89        6.41      7.52 o 
  -4   6   8       13.60       14.58      3.85 o 
  -3   6   8       28.02       23.89      3.19 o 
  -2   6   8        8.78        8.59      1.19 o 
  -1   6   8        2.18        5.61      1.28 o 
   0   6   8      441.36      411.72      7.22 o 
   1   6   8       22.80       19.70      2.38 o 
   2   6   8      196.57      214.52     20.44 o 
   3   6   8       77.01       61.29     12.42 o 
   4   6   8       99.24       97.27      6.00 o 
  -5   7   8        8.92        8.14      4.45 o 
  -4   7   8       47.65       37.74      5.39 o 
  -3   7   8       47.71       38.27      1.51 o 
  -2   7   8        0.01        0.61      1.10 o 
  -1   7   8        7.14        6.13      1.56 o 
   0   7   8       58.28       67.49      3.01 o 
   1   7   8        0.84       -0.42      2.27 o 
   2   7   8      225.56      185.19      8.85 o 
   3   7   8      392.51      358.95      9.72 o 
   4   7   8        2.51       43.03      5.81 o 
  -5   8   8       10.21       11.35      5.46 o 
  -4   8   8        2.52        1.34      1.60 o 
  -3   8   8        0.05       -0.47      0.81 o 
  -2   8   8       30.61       42.77      1.60 o 
  -1   8   8      170.35      162.52      3.67 o 
   0   8   8      357.49      336.74      4.97 o 
   1   8   8      485.20      469.98      7.66 o 
   2   8   8      190.53      176.82      5.87 o 
   3   8   8       59.83       85.57     16.43 o 
   4   8   8       59.65       69.75      9.37 o 
  -5   9   8       39.43       36.81     10.46 o 
  -4   9   8       85.81       94.70      6.00 o 
  -3   9   8        0.70        1.92      1.04 o 
  -2   9   8       74.56       75.42      2.26 o 
  -1   9   8      801.82      741.34      9.30 o 
   0   9   8        4.99        8.15      1.86 o 
   1   9   8       74.42       69.00      5.08 o 
   2   9   8      633.26      601.21     11.11 o 
   3   9   8      133.37      113.37      5.57 o 
   4   9   8       65.04       82.26      5.56 o 
  -5  10   8        3.70        7.03      6.16 o 
  -4  10   8       33.52       32.87      1.76 o 
  -3  10   8      265.81      275.26      4.09 o 
  -2  10   8       36.20       39.12      1.92 o 
  -1  10   8       54.70       44.77      2.33 o 
   0  10   8      266.94      241.02      4.10 o 
   1  10   8      394.99      394.00      7.47 o 
   2  10   8       37.37       28.86      5.18 o 
   3  10   8       38.80       63.25     17.29 o 
   4  10   8      139.34      138.26      5.91 o 
  -4  11   8       83.55       78.31      8.31 o 
  -3  11   8        6.71        6.64      1.44 o 
  -2  11   8       56.88       50.55      2.11 o 
  -1  11   8       16.73       19.62      1.61 o 
   0  11   8       16.36       15.34      2.41 o 
   1  11   8       49.05       50.46      3.66 o 
   2  11   8       47.56       56.98      4.21 o 
   3  11   8      243.00      241.13      7.63 o 
   4  11   8       53.69       54.89      4.51 o 
  -4  12   8      104.97       84.11      8.63 o 
  -3  12   8      107.14      104.18      3.12 o 
  -2  12   8      170.53      175.14      3.42 o 
  -1  12   8       39.56       34.17      2.03 o 
   0  12   8      982.17      988.15     12.27 o 
   1  12   8       26.69       29.02      3.45 o 
   2  12   8      147.02      144.28      7.63 o 
   3  12   8      208.31      225.75      7.55 o 
  -4  13   8       28.51       27.20      2.59 o 
  -3  13   8        1.65        1.76      1.15 o 
  -2  13   8        0.12        0.01      1.23 o 
  -1  13   8      167.32      173.90      3.60 o 
   0  13   8      102.59      104.28      2.67 o 
   1  13   8       14.81       20.98      4.71 o 
   2  13   8      142.13      139.65      6.37 o 
   3  13   8       66.38       72.74      6.28 o 
  -4  14   8        5.62        8.75      3.02 o 
  -3  14   8       37.16       33.50      2.01 o 
  -2  14   8       87.46       84.87      2.73 o 
  -1  14   8       73.06       72.49      2.64 o 
   0  14   8        8.57        7.18      1.75 o 
   1  14   8       11.29       13.43      3.43 o 
   2  14   8       89.87       82.71      5.00 o 
   3  14   8      213.02      220.13      8.73 o 
  -3  15   8        0.02       -0.27      1.79 o 
  -2  15   8        9.55        7.35      2.30 o 
  -1  15   8      365.98      353.61      5.45 o 
   0  15   8       60.29       56.59      4.35 o 
   1  15   8        5.08        4.93      3.63 o 
   2  15   8        7.07       11.61      4.96 o 
   3  15   8       69.58       77.67      5.67 o 
  -3  16   8        0.59        1.22      1.72 o 
  -2  16   8        6.46        5.97      2.17 o 
  -1  16   8       37.78       32.92      3.70 o 
   0  16   8       34.92       33.16      1.73 o 
   1  16   8        1.21        0.18      3.49 o 
   2  16   8       11.00        7.29      5.44 o 
  -2  17   8        5.08        6.59      2.02 o 
  -1  17   8        1.73        2.05      2.42 o 
   0  17   8       30.86       29.83      2.12 o 
   1  17   8       37.11       32.13      4.22 o 
   2  17   8       11.41       12.08      4.05 o 
  -2  18   8       18.81       20.59      2.98 o 
  -1  18   8        0.96       -0.22      2.22 o 
   0  18   8       71.62       83.86      4.26 o 
   1  18   8      109.39      116.80      5.24 o 
   0  19   8       23.22       27.25      4.64 o 
  -5   1   9        0.03       -1.24      4.63 o 
  -4   1   9        8.80       10.14      7.66 o 
  -3   1   9       18.54       17.32      3.77 o 
  -2   1   9        1.08        0.77      0.74 o 
  -1   1   9      123.14      121.93      2.96 o 
   0   1   9        5.00       10.26      2.14 o 
   1   1   9       24.67       32.55      2.98 o 
   2   1   9      886.73      934.28     38.94 o 
   3   1   9       97.89       89.04      3.35 o 
   4   1   9       24.61       -1.12      1.93 o 
  -5   2   9        9.54       11.10      4.72 o 
  -4   2   9      137.00      144.16      7.56 o 
  -3   2   9       18.37       14.94      3.21 o 
  -2   2   9       49.35       46.50      1.34 o 
  -1   2   9       71.82       71.27      1.71 o 
   0   2   9      684.38      658.49     12.31 o 
   1   2   9      160.05      163.17      3.35 o 
   2   2   9      362.84      340.44     13.85 o 
   3   2   9       34.88       31.08      2.09 o 
  -5   3   9       88.41      104.73      8.33 o 
  -4   3   9      116.90      130.75     11.36 o 
  -3   3   9       97.25       92.31      4.18 o 
  -2   3   9        9.89       10.46      1.09 o 
  -1   3   9       47.40       44.99      1.54 o 
   0   3   9       94.84       88.68      2.58 o 
   1   3   9        7.84        4.99      1.79 o 
   2   3   9        9.31        8.70      1.57 o 
   3   3   9      150.06      145.78      2.95 o 
   4   3   9        1.42        2.65      5.80 o 
  -5   4   9        0.77        1.31      4.14 o 
  -4   4   9      186.63      172.82      7.86 o 
  -3   4   9      117.92      131.45      4.78 o 
  -2   4   9      133.18      136.64      2.67 o 
  -1   4   9      475.65      459.35      5.80 o 
   0   4   9      897.90      899.01     18.07 o 
   1   4   9      362.33      350.08     11.92 o 
   2   4   9      488.17      497.37     20.11 o 
   3   4   9        2.86       27.59      6.16 o 
  -5   5   9       98.57      101.99      6.78 o 
  -4   5   9      179.54      187.80     12.96 o 
  -3   5   9        0.01        0.48      0.87 o 
  -2   5   9      255.93      255.33      4.01 o 
  -1   5   9     1184.60     1134.89     12.33 o 
   0   5   9      110.15      115.91      3.53 o 
   1   5   9       39.65       48.99      8.15 o 
   2   5   9      263.40      284.04     13.54 o 
   3   5   9       33.30       58.73     12.17 o 
  -5   6   9        4.71        3.02      5.74 o 
  -4   6   9       88.59       88.64      4.82 o 
  -3   6   9      198.62      211.35      6.28 o 
  -2   6   9        2.83        3.14      1.00 o 
  -1   6   9      113.87      123.42      3.70 o 
   0   6   9      511.95      481.18      6.58 o 
   1   6   9      369.38      362.30      5.82 o 
   2   6   9        9.36      154.75      7.56 o 
   3   6   9       64.74       79.32      8.46 o 
   4   6   9      176.26      169.93     10.68 o 
  -5   7   9       40.09       43.28      8.65 o 
  -4   7   9       17.56       26.45      3.67 o 
  -3   7   9        6.73        4.69      0.70 o 
  -2   7   9       73.11       73.28      2.18 o 
  -1   7   9      374.43      414.82      6.12 o 
   0   7   9        0.32        0.37      1.23 o 
   1   7   9        2.18        7.88      5.18 o 
   2   7   9      186.93      177.95      5.14 o 
   3   7   9       89.40       96.86      4.81 o 
   4   7   9        8.24       79.96     12.68 o 
  -5   8   9        0.56        3.95      4.45 o 
  -4   8   9       13.59       21.37      5.18 o 
  -3   8   9      189.28      162.91      9.83 o 
  -2   8   9      435.51      439.08      6.08 o 
  -1   8   9        2.92        6.36      2.22 o 
   0   8   9      196.67      195.22      3.61 o 
   1   8   9        5.17        2.90      2.24 o 
   2   8   9       13.43       19.39      6.58 o 
   3   8   9       31.87       68.74     13.12 o 
   4   8   9       87.28       92.13      6.25 o 
  -4   9   9       46.69       49.64      4.06 o 
  -3   9   9        2.98        4.75      1.04 o 
  -2   9   9       98.49       95.32      2.58 o 
  -1   9   9       44.33       46.95      1.84 o 
   0   9   9      269.29      281.93      4.97 o 
   1   9   9      511.23      478.58      9.86 o 
   2   9   9      166.36      127.01      5.36 o 
   3   9   9      112.79      103.82      5.01 o 
   4   9   9        1.22        2.00      3.41 o 
  -4  10   9        1.69        4.09      3.02 o 
  -3  10   9       21.64       18.64      1.58 o 
  -2  10   9        1.66        1.63      1.40 o 
  -1  10   9       27.84       29.09      1.93 o 
   0  10   9       99.58       89.79      2.63 o 
   1  10   9        7.35        5.53      2.74 o 
   2  10   9       10.47        7.50      3.03 o 
   3  10   9       65.60       69.32      4.25 o 
   4  10   9       16.75       19.75     12.88 o 
  -4  11   9        5.86        4.84      6.12 o 
  -3  11   9        1.44        2.53      0.85 o 
  -2  11   9      122.38      129.09      3.30 o 
  -1  11   9        5.05        3.19      1.43 o 
   0  11   9        0.28        1.99      1.58 o 
   1  11   9        1.54        1.13      3.31 o 
   2  11   9        0.81        2.00      2.89 o 
   3  11   9        0.43       -0.02      3.50 o 
  -4  12   9       14.05       12.87      6.69 o 
  -3  12   9       22.56       18.39      1.60 o 
  -2  12   9       23.48       28.42      1.66 o 
  -1  12   9       23.38       27.69      2.58 o 
   0  12   9      266.02      255.78      4.99 o 
   1  12   9        1.16        0.73      2.71 o 
   2  12   9      137.32      127.22      5.48 o 
   3  12   9       77.74      102.55      5.48 o 
  -3  13   9        2.47        2.94      1.05 o 
  -2  13   9      108.62      110.03      2.80 o 
  -1  13   9      602.03      563.80      8.75 o 
   0  13   9       54.62       54.99      2.53 o 
   1  13   9       54.44       59.65      3.96 o 
   2  13   9       21.32       21.94      3.94 o 
   3  13   9       47.07       47.90      5.58 o 
  -3  14   9       32.05       31.19      1.69 o 
  -2  14   9       31.82       26.89      1.97 o 
  -1  14   9        5.00        2.83      1.83 o 
   0  14   9        7.80        6.55      1.20 o 
   1  14   9       71.52       64.73      5.43 o 
   2  14   9        2.25        0.07      4.13 o 
  -3  15   9       16.71       15.64      1.62 o 
  -2  15   9       82.38       81.73      2.82 o 
  -1  15   9       55.01       53.55      3.27 o 
   0  15   9       42.01       41.31      2.42 o 
   1  15   9       47.35       52.06      4.60 o 
   2  15   9       78.70       85.22      7.03 o 
  -2  16   9       23.37       22.76      2.44 o 
  -1  16   9        0.31       -0.09      1.33 o 
   0  16   9       49.57       52.13      3.89 o 
   1  16   9        6.36        3.21      3.45 o 
   2  16   9       46.20       52.66      5.72 o 
  -2  17   9       67.69       67.45      2.87 o 
  -1  17   9       71.72       74.46      2.65 o 
   0  17   9       45.49       50.49      3.60 o 
   1  17   9        5.20        4.32      3.65 o 
  -5   0  10       14.90       10.18     12.22 o 
  -4   0  10       19.75       14.25     11.96 o 
  -3   0  10       68.97       85.92      8.09 o 
  -2   0  10       25.59       24.76      1.53 o 
  -1   0  10      646.53      652.91      9.68 o 
   0   0  10      715.49      680.21     17.20 o 
   1   0  10        7.04       11.71      2.75 o 
   2   0  10       71.48       73.60      5.50 o 
   3   0  10      312.42      324.20      8.09 o 
  -5   1  10       40.89       50.25      6.10 o 
  -4   1  10      114.67      115.46      6.72 o 
  -3   1  10      168.97      171.14     11.02 o 
  -2   1  10       72.29       82.06      1.67 o 
  -1   1  10      724.39      756.90     21.01 o 
   0   1  10      172.37      169.31      6.62 o 
   1   1  10      730.90      755.87     11.30 o 
   2   1  10      502.85      523.95     16.27 o 
   3   1  10      151.31      146.85     10.28 o 
  -5   2  10       35.65       28.38      6.84 o 
  -4   2  10       17.33       26.11      8.75 o 
  -3   2  10        9.02        7.12      4.45 o 
  -2   2  10       12.71       11.75      0.90 o 
  -1   2  10       26.63       30.00      1.42 o 
   0   2  10      833.38      856.66     12.57 o 
   1   2  10      214.96      207.97      4.98 o 
   2   2  10       10.65       11.91      2.19 o 
   3   2  10      111.67      106.23      7.02 o 
   4   2  10      121.80      135.55      7.74 o 
  -5   3  10        1.22        3.43      4.52 o 
  -4   3  10        0.80        2.67      3.97 o 
  -3   3  10       37.77       46.80      4.25 o 
  -2   3  10       21.20       24.35      1.52 o 
  -1   3  10       24.87       27.32      1.73 o 
   0   3  10       22.17       28.12      1.80 o 
   1   3  10       72.83       78.89      5.05 o 
   2   3  10       23.31       21.03      1.91 o 
   3   3  10       48.32       46.32      6.57 o 
   4   3  10        0.90        2.95      2.70 o 
  -5   4  10        5.35        2.38      4.41 o 
  -4   4  10       49.57       56.11      6.51 o 
  -3   4  10       70.23       67.04      4.59 o 
  -2   4  10       12.27       10.48      1.18 o 
  -1   4  10        0.01       -0.44      1.09 o 
   0   4  10      127.10      146.31      3.28 o 
   1   4  10       83.66       77.60      4.31 o 
   2   4  10      115.54      100.84      8.65 o 
   3   4  10      235.12      210.18     11.45 o 
   4   4  10       76.43        3.21      3.16 o 
  -5   5  10        1.29        1.43      5.74 o 
  -4   5  10        3.43        4.48      5.48 o 
  -3   5  10        0.28        1.04      0.80 o 
  -2   5  10       23.89       21.99      1.49 o 
  -1   5  10        0.29        1.33      1.21 o 
   0   5  10       16.77       20.51      2.81 o 
   1   5  10        0.03       19.19      8.79 o 
   2   5  10      156.89      144.17      3.66 o 
   3   5  10       45.87       59.92     11.46 o 
   4   5  10       33.27       36.29      7.79 o 
  -4   6  10       33.03       28.94      4.12 o 
  -3   6  10        6.53        3.62      1.23 o 
  -2   6  10       66.60       68.01      1.67 o 
  -1   6  10       36.73       50.57      2.05 o 
   0   6  10      505.55      491.91      7.46 o 
   1   6  10       28.28       24.64      2.45 o 
   2   6  10        3.87       52.29     17.55 o 
   3   6  10       56.06      113.76     16.44 o 
   4   6  10        9.14       28.45     20.46 o 
  -4   7  10       17.87       23.52      4.35 o 
  -3   7  10       87.88       64.32      9.78 o 
  -2   7  10       16.58       17.78      1.21 o 
  -1   7  10        1.53        2.31      1.21 o 
   0   7  10       42.68       38.37      2.34 o 
   1   7  10      772.78      710.52     12.79 o 
   2   7  10        1.66        0.28      2.02 o 
   3   7  10      146.83      163.64      5.36 o 
   4   7  10       26.25      103.22      7.87 o 
  -4   8  10       22.11       25.87      4.38 o 
  -3   8  10        4.21        5.43      2.22 o 
  -2   8  10       62.07       55.44      2.36 o 
  -1   8  10       38.53       40.20      1.92 o 
   0   8  10      316.76      300.88      4.75 o 
   1   8  10        0.18       -3.27      3.27 o 
   2   8  10       11.73       18.61      4.73 o 
   3   8  10       71.17       86.46      5.55 o 
  -4   9  10       14.26       12.12      3.48 o 
  -3   9  10       67.65       57.15      4.82 o 
  -2   9  10      231.51      231.56      4.13 o 
  -1   9  10       94.75       91.38      2.64 o 
   0   9  10        1.88        3.14      2.05 o 
   1   9  10      159.88      138.13      4.34 o 
   2   9  10       45.61       44.02      3.48 o 
   3   9  10       46.32       46.46      7.39 o 
  -4  10  10       42.86       44.51      4.54 o 
  -3  10  10        6.95       11.74      1.82 o 
  -2  10  10       79.36       73.47      2.47 o 
  -1  10  10        1.82        2.03      1.70 o 
   0  10  10      391.85      371.26      5.79 o 
   1  10  10       40.25       38.15      2.96 o 
   2  10  10        4.59        2.96      2.72 o 
   3  10  10      112.89      138.60     17.60 o 
  -4  11  10        0.42        0.17      3.71 o 
  -3  11  10       33.90       25.75      4.36 o 
  -2  11  10        0.36        1.29      1.38 o 
  -1  11  10        4.85        5.25      1.91 o 
   0  11  10       24.26       28.42      2.10 o 
   1  11  10       45.15       45.23      4.18 o 
   2  11  10       29.83       40.54      3.38 o 
   3  11  10      156.43      160.62     13.12 o 
  -3  12  10      139.15      134.65      6.22 o 
  -2  12  10       25.61       22.48      1.91 o 
  -1  12  10       75.48       80.51      2.68 o 
   0  12  10       78.71       81.19      3.35 o 
   1  12  10      111.66      111.96      4.72 o 
   2  12  10       20.75       29.98      3.34 o 
   3  12  10      120.62      136.97     12.80 o 
  -3  13  10        6.90        6.57      2.90 o 
  -2  13  10       55.87       55.30      2.66 o 
  -1  13  10       16.35       17.68      2.21 o 
   0  13  10        2.03        3.25      1.64 o 
   1  13  10      167.58      175.09      5.16 o 
   2  13  10        6.92        4.17      2.97 o 
  -3  14  10       44.84       41.59      4.45 o 
  -2  14  10        0.02       -0.56      1.56 o 
  -1  14  10       35.33       35.45      2.00 o 
   0  14  10       91.14       92.70      4.47 o 
   1  14  10       63.98       65.00      4.87 o 
   2  14  10      118.54      144.90      6.87 o 
  -2  15  10      120.05      106.40      3.12 o 
  -1  15  10       13.83       14.62      1.67 o 
   0  15  10        0.07       -1.00      3.22 o 
   1  15  10       28.36       37.45      3.56 o 
  -1  16  10        2.25        1.12      1.70 o 
   0  16  10       26.07       32.06      4.40 o 
   1  16  10        1.68        2.77      3.60 o 
  -4   1  11        0.01       -2.25      4.76 o 
  -3   1  11        4.18        7.90      3.88 o 
  -2   1  11        0.00        0.69      0.75 o 
  -1   1  11       10.59        6.37      1.14 o 
   0   1  11       25.16       30.27      2.59 o 
   1   1  11      129.34      137.08      5.81 o 
   2   1  11        4.61        5.33      1.45 o 
   3   1  11       18.84       14.76      4.12 o 
  -4   2  11       10.62       14.17      6.04 o 
  -3   2  11       39.66       47.52      4.97 o 
  -2   2  11        3.95        4.89      0.77 o 
  -1   2  11        1.08        0.46      1.10 o 
   0   2  11      735.69      751.57     11.77 o 
   1   2  11      307.08      312.47     14.18 o 
   2   2  11       13.97       15.46      1.87 o 
   3   2  11        2.50        5.55      3.97 o 
  -4   3  11        0.96       -0.25      4.58 o 
  -3   3  11       19.52       21.48      3.99 o 
  -2   3  11        9.06       13.42      1.11 o 
  -1   3  11       97.63      104.33      9.11 o 
   0   3  11       19.07       17.80      5.42 o 
   1   3  11      190.59      192.98      4.96 o 
   2   3  11       39.33       32.31      1.97 o 
   3   3  11        8.64       15.12      2.80 o 
  -4   4  11      143.05      154.64      9.78 o 
  -3   4  11       67.91       75.51      5.15 o 
  -2   4  11       59.60       50.99      2.04 o 
  -1   4  11      188.40      186.04      5.27 o 
   0   4  11      139.22      124.49      5.81 o 
   1   4  11      106.24      127.64     20.74 o 
   2   4  11        0.01        1.12      4.68 o 
   3   4  11      168.97      153.47      9.21 o 
  -4   5  11        8.66        6.01      5.24 o 
  -3   5  11      168.34      154.52      6.45 o 
  -2   5  11      307.29      301.97      7.88 o 
  -1   5  11      198.14      203.74      4.70 o 
   0   5  11        0.12       -1.42      1.87 o 
   1   5  11      110.14      106.40      4.14 o 
   2   5  11       21.38       20.40      4.33 o 
   3   5  11        5.08       51.75     31.69 o 
  -4   6  11       70.28       70.21      6.32 o 
  -3   6  11       27.74       33.17      4.12 o 
  -2   6  11        5.51        3.16      1.15 o 
  -1   6  11      123.50      130.58      2.66 o 
   0   6  11      839.40      816.58     14.26 o 
   1   6  11        8.48       45.89      9.31 o 
   2   6  11        5.00       12.90      4.40 o 
   3   6  11       69.69       63.12      3.74 o 
  -4   7  11        0.11       -2.25      4.28 o 
  -3   7  11      128.15      133.63      6.16 o 
  -2   7  11      253.91      257.26      4.14 o 
  -1   7  11      122.98      111.72      2.43 o 
   0   7  11       18.77       20.91      2.27 o 
   1   7  11       90.12       91.46      3.07 o 
   2   7  11       25.69       25.16      3.78 o 
   3   7  11       12.31       34.29      7.50 o 
  -4   8  11       58.09       71.56      4.73 o 
  -3   8  11      117.92       90.98      9.46 o 
  -2   8  11        6.42        3.41      1.31 o 
  -1   8  11       54.81       48.99      2.12 o 
   0   8  11       12.60       14.99      1.61 o 
   1   8  11        4.49        7.22      3.62 o 
   2   8  11       11.97       16.89      2.82 o 
   3   8  11       45.67       48.69      3.91 o 
  -4   9  11        0.28        0.94      3.50 o 
  -3   9  11       82.72       69.23      5.79 o 
  -2   9  11       66.27       59.64      2.84 o 
  -1   9  11       92.94       93.78      3.15 o 
   0   9  11       75.64       77.29      2.93 o 
   1   9  11      133.02      124.04      4.56 o 
   2   9  11       23.79       22.66      2.99 o 
   3   9  11       10.93       11.15      3.30 o 
  -3  10  11        5.06        2.89      1.52 o 
  -2  10  11        3.80        3.76      1.63 o 
  -1  10  11        0.01        1.04      1.23 o 
   0  10  11        2.15        0.71      1.45 o 
   1  10  11       32.97       23.96      2.77 o 
   2  10  11       15.36       10.92      3.45 o 
  -3  11  11       20.44       18.52      2.98 o 
  -2  11  11        2.38        1.77      1.21 o 
  -1  11  11        0.04        0.10      1.60 o 
   0  11  11       32.53       33.36      1.72 o 
   1  11  11       27.02       28.79      3.19 o 
   2  11  11      169.21      183.71      4.91 o 
  -3  12  11       13.26       11.63      2.03 o 
  -2  12  11       24.59       27.35      1.84 o 
  -1  12  11       42.20       38.52      2.41 o 
   0  12  11       73.32       76.03      4.91 o 
   1  12  11        2.52        3.13      2.38 o 
   2  12  11        9.04       10.86      3.18 o 
  -2  13  11      205.23      171.72      3.82 o 
  -1  13  11       94.35       88.77      2.76 o 
   0  13  11        0.00        1.06      2.11 o 
   1  13  11        1.48        1.21      3.09 o 
  -2  14  11       15.26       11.98      2.18 o 
  -1  14  11       33.06       35.62      2.39 o 
   0  14  11       40.46       31.08      3.25 o 
   1  14  11        1.00        1.11      3.34 o 
  -1  15  11      123.44      115.87      3.59 o 
   0  15  11        1.50        2.28      2.64 o 
  -4   0  12       57.13       74.16      9.21 o 
  -3   0  12        4.64        2.65     10.13 o 
  -2   0  12      130.45      111.78      2.81 o 
  -1   0  12        6.72        7.21      2.74 o 
   0   0  12       33.49       33.85      3.56 o 
   1   0  12      296.05      323.99      8.91 o 
   2   0  12       57.70       81.70      5.14 o 
  -4   1  12        3.25        3.67      5.64 o 
  -3   1  12       93.92      106.60      6.47 o 
  -2   1  12      136.23      138.69      1.98 o 
  -1   1  12       11.15       14.79      2.70 o 
   0   1  12      141.25      144.75      4.13 o 
   1   1  12      149.44      155.50      3.77 o 
   2   1  12       35.87       39.27      2.04 o 
  -4   2  12       12.77       17.74      5.17 o 
  -3   2  12        3.09        4.36      7.23 o 
  -2   2  12        4.67        6.66      0.85 o 
  -1   2  12      181.70      176.18      6.76 o 
   0   2  12      185.13      180.88      3.81 o 
   1   2  12        3.27        2.70      1.43 o 
   2   2  12      118.51      122.98      4.68 o 
   3   2  12       36.96       49.78      3.31 o 
  -4   3  12        2.03        2.88      5.69 o 
  -3   3  12       16.49       26.73      3.60 o 
  -2   3  12       21.25       19.29      0.95 o 
  -1   3  12        3.11        2.66      2.22 o 
   0   3  12       12.36       19.70      3.37 o 
   1   3  12      129.22      136.37      8.70 o 
   2   3  12        9.03        8.45      4.63 o 
   3   3  12        0.14        1.99      4.02 o 
  -4   4  12        3.14        4.65      5.14 o 
  -3   4  12       26.22       26.69      3.65 o 
  -2   4  12        2.26        2.55      0.74 o 
  -1   4  12        1.20        0.69      1.65 o 
   0   4  12       78.07       79.99      3.63 o 
   1   4  12       47.88       51.95      3.56 o 
   2   4  12       48.28       57.62      6.82 o 
   3   4  12      122.54      131.33      5.65 o 
  -4   5  12        2.01        4.87      4.44 o 
  -3   5  12        0.00        0.87      4.18 o 
  -2   5  12        3.98        3.05      1.17 o 
  -1   5  12       15.39       14.16      1.60 o 
   0   5  12        0.20        1.38      1.86 o 
   1   5  12       98.82      103.82      7.03 o 
   2   5  12       78.03       80.02      7.43 o 
   3   5  12       53.04       60.83      7.33 o 
  -4   6  12        3.17       -2.49     14.15 o 
  -3   6  12        0.01       -0.38      2.59 o 
  -2   6  12        7.72        8.68      1.61 o 
  -1   6  12        6.16        3.66      1.27 o 
   0   6  12       14.79       23.15      8.34 o 
   1   6  12        5.09       29.33     14.37 o 
   2   6  12        0.14        8.48      5.22 o 
   3   6  12       42.51       51.36      3.74 o 
  -3   7  12       30.96       38.44      5.03 o 
  -2   7  12       23.40       24.86      2.11 o 
  -1   7  12       34.46       35.02      1.78 o 
   0   7  12      105.46       86.46      3.30 o 
   1   7  12        2.36        3.77      2.06 o 
   2   7  12        1.39       19.17      9.62 o 
  -3   8  12       21.23       23.51      5.06 o 
  -2   8  12        0.22        1.06      0.95 o 
  -1   8  12      124.67      114.57      2.66 o 
   0   8  12       20.86       22.58      1.61 o 
   1   8  12        0.54       -0.56      2.11 o 
   2   8  12      118.60      112.20      4.03 o 
  -3   9  12       12.26       10.89      3.53 o 
  -2   9  12       14.18       16.27      1.54 o 
  -1   9  12       28.48       30.85      2.25 o 
   0   9  12       33.51       30.47      1.97 o 
   1   9  12       10.88       19.51      3.46 o 
   2   9  12       89.56       79.56      5.22 o 
  -3  10  12        4.34        2.02      3.39 o 
  -2  10  12        9.96        9.04      1.33 o 
  -1  10  12      144.03      145.14      3.44 o 
   0  10  12      192.62      196.97      4.12 o 
   1  10  12        0.67        0.73      2.27 o 
   2  10  12        7.39       13.82      6.89 o 
  -2  11  12        8.26        9.83      1.48 o 
  -1  11  12       41.32       45.00      1.97 o 
   0  11  12       78.13       84.87      3.30 o 
   1  11  12       55.38       52.00      3.97 o 
  -2  12  12        0.42        1.04      1.81 o 
  -1  12  12       42.06       39.65      2.69 o 
   0  12  12      120.72      122.83      4.98 o 
   1  12  12       11.12       11.90      2.97 o 
  -1  13  12       12.45       15.53      2.05 o 
   0  13  12       47.32       47.61      3.16 o 
  -3   1  13        4.82        5.92      5.27 o 
  -2   1  13        0.34        0.50      0.84 o 
  -1   1  13        2.66        4.17      1.54 o 
   0   1  13        4.14        4.53      2.40 o 
   1   1  13       14.50       17.58      2.58 o 
   2   1  13        9.91        8.09      2.14 o 
  -3   2  13        8.61       14.68      6.25 o 
  -2   2  13        2.04        0.18      0.97 o 
  -1   2  13      204.02      190.94      3.50 o 
   0   2  13      254.25      253.42     11.69 o 
   1   2  13        4.87        3.70      1.75 o 
   2   2  13        9.51       17.56      2.75 o 
  -3   3  13       81.66       99.81      7.75 o 
  -2   3  13       74.79       69.80      3.45 o 
  -1   3  13       71.46       65.66      3.70 o 
   0   3  13       67.49      100.62     29.91 o 
   1   3  13        5.96        5.55      4.94 o 
   2   3  13        8.34       11.30      4.58 o 
  -3   4  13        9.03        8.67      4.21 o 
  -2   4  13       13.18       12.59      1.55 o 
  -1   4  13      114.96      127.55      7.65 o 
   0   4  13       76.48       78.21      3.29 o 
   1   4  13       16.70       20.07      2.82 o 
   2   4  13       47.47       61.54      6.57 o 
  -3   5  13      110.72      124.43      6.38 o 
  -2   5  13       14.59       14.30      1.71 o 
  -1   5  13      102.14      119.55      7.25 o 
   0   5  13       96.36       96.50      7.86 o 
   1   5  13       17.04       14.77      3.12 o 
   2   5  13       43.28       43.78      4.12 o 
  -3   6  13        9.24        8.21      3.80 o 
  -2   6  13       77.89       75.59      2.25 o 
  -1   6  13      231.88      220.11      4.44 o 
   0   6  13      127.23      127.18     11.56 o 
   1   6  13        3.55       44.62     12.06 o 
   2   6  13        0.04        1.33      2.54 o 
  -3   7  13      102.46      108.10      9.85 o 
  -2   7  13       60.95       54.22      2.60 o 
  -1   7  13        0.27       -0.03      1.34 o 
   0   7  13      100.49       95.89      4.39 o 
   1   7  13       89.20       98.65      4.13 o 
   2   7  13       47.77       80.35      8.57 o 
  -2   8  13       16.93       20.59      1.78 o 
  -1   8  13       15.57       15.41      1.62 o 
   0   8  13        5.84        7.05      2.12 o 
   1   8  13        8.93        9.39      2.25 o 
  -2   9  13        9.75        8.77      2.13 o 
  -1   9  13       14.30       17.19      1.73 o 
   0   9  13        8.80       10.56      2.57 o 
   1   9  13       37.27       42.23      3.70 o 
  -2  10  13       11.90       16.11      3.71 o 
  -1  10  13        0.10       -0.74      1.50 o 
   0  10  13       12.15        8.22      2.31 o 
   1  10  13       12.91       12.83      5.80 o 
  -1  11  13       10.41        8.28      2.52 o 
   0  11  13       12.34       10.45      2.50 o 
  -2   0  14        7.74        7.79      6.16 o 
  -1   0  14        2.43       -1.02      2.95 o 
   0   0  14       14.23       12.88      3.05 o 
   1   0  14      117.89      136.37      7.23 o 
  -2   1  14        5.12        4.96      5.21 o 
  -1   1  14       29.18       35.75      6.74 o 
   0   1  14       16.04       21.51      2.63 o 
   1   1  14        9.41       10.41      2.95 o 
  -2   2  14       15.97       22.31      3.97 o 
  -1   2  14       38.19       32.87      4.69 o 
   0   2  14        0.13        2.03      2.24 o 
   1   2  14       43.98       47.70      3.56 o 
  -2   3  14        2.62        6.02      4.14 o 
  -1   3  14       20.14       35.40      6.35 o 
   0   3  14      145.33      134.69      6.52 o 
   1   3  14        9.96       11.29      2.56 o 
  -2   4  14        0.01       -1.44      3.55 o 
  -1   4  14       44.13       46.10      2.33 o 
   0   4  14       11.75       24.82     10.36 o 
   1   4  14        9.50       12.32      5.55 o 
  -2   5  14        0.02        0.49      3.05 o 
  -1   5  14        0.66       -0.41      1.39 o 
   0   5  14       26.00       27.54      2.42 o 
   1   5  14       19.56       21.79      3.12 o 
  -2   6  14        0.08        0.92      2.72 o 
  -1   6  14       21.61       19.28      1.90 o 
   0   6  14        5.50        0.87      2.17 o 
   1   6  14       21.62       25.40      5.65 o 
  -1   7  14        7.57        4.46      1.99 o 
   0   7  14        0.38       -0.46      2.42 o 
  -1   8  14        1.24        0.56      4.63 o 
                                                 
